# Supplementary material for: Metabolomic Profiling of Plasma and Erythrocytes in Sickle Mice Points to Altered Nociceptive Pathways
Source: Cells. 2020 May 26;9(6):1334. doi: 10.3390/cells9061334 (PMC7349104; doi:10.3390/cells9061334)
Supplement: Supplementary file 1 [file cells-09-01334-s001.zip › Table S1.xlsx]

## Sheet: Plasma HbSS vs HbAS
SUPPLEMENTARY TABLE S1 (Plasma HbSS compared with HbAS)
			Measured metabolites (μmol/L)
			Carnitine and Acylcarnitines													Amino acids																					Biogenic amines
Sample Identification	Sex	Genotype	C0	C2	C3	C4	C3-DC (C4-OH)	C5	C14	C14:1	C16	C16:1	C18	C18:1	C18:2	Ala	Arg	Asn	Asp	Cit	Gln	Glu	Gly	His	Ile	Leu	Lys	Met	Orn	Phe	Pro	Ser	Thr	Trp	Tyr	Val	Ac-Orn	ADMA	alpha-AAA	Carnosine	Creatinine	Histamine	Kynurenine	Met-SO	Putrescine	SDMA	Serotonin	Spermidine	Spermine
PL 32658	F	AS	27.5	17.3	0.375	0.248	0.252	0.275	0.187	0.096	0.253	0.077	0.085	0.192	0.064	429	105	59.8	10.9	50.6	494	23.7	229	55.9	159	139	321	69	43.8	52.7	76.4	121	172	77.8	71	161	2.22	0.66	2.29	0.888	9.11	0.888	1.16	0.908	0.67	0.294	0.478	1.65	0.288
PL 32749	F	AS	21.8	28.5	0.718	0.522	0.316	0.417	0.238	0.138	0.309	0.106	0.085	0.278	0.11	395	89	67.8	18.7	44.2	522	40.2	279	62.1	142	135	317	50.7	41	63.4	103	85.5	176	87.1	83.1	170	2.04	0.888	2.57	0.837	8.23	0.528	1.7	1.25	1.39	0.361	0.269	4.12	0.362
PL 32752	F	AS	22.1	20.1	0.572	0.314	0.314	0.358	0.252	0.124	0.355	0.107	0.106	0.288	0.103	327	97.5	52.7	12.1	54.1	491	20.7	220	57.9	167	163	326	60.1	36.9	49.5	89	110	161	88	71	173	2.98	0.768	2.52	0.897	6.63	0.659	1.38	1.03	1	0.205	0.347	2.77	0.287
PL 32753	F	AS	25.1	28.3	0.67	0.49	0.322	0.384	0.234	0.137	0.337	0.116	0.101	0.301	0.118	372	88.1	84.8	16.8	57.8	776	27	292	78	185	180	369	74.1	43.2	62	109	124	194	99.4	93.7	193	2.11	0.732	2.78	1.35	9.19	0.632	1.97	1.28	1.27	0.179	0.323	3.33	0.321
PL 32912	F	AS	24.5	31	0.544	0.391	0.407	0.537	0.282	0.167	0.416	0.118	0.119	0.262	0.118	456	125	70.4	13.7	79.1	493	25.6	367	67.2	159	141	370	72.1	35.3	66.1	110	141	241	75.6	83.3	156	3.39	0.997	2.36	2.17	8.28	0.524	2.03	1.27	2.09	0.416	0.221	3.77	0.275
PL 32456	M	AS	33.6	14.1	0.829	0.474	0.226	0.45	0.184	0.106	0.184	0.071	0.063	0.119	0.063	464	81.5	67.3	28	47	588	65.1	439	79.4	118	125	356	78	81.7	59.5	144	143	231	53	109	180	2.81	0.558	2.41	0.772	8.19	0.869	1.19	2.58	1.2	0	1.89	3.04	0.521
PL 32481	M	AS	25	45.7	0.709	0.516	0.327	0.539	0.225	0.149	0.307	0.1	0.094	0.293	0.123	305	78.2	67	16.6	65.3	773	45.5	316	64.6	187	178	214	60.6	68.9	59	103	106	175	56.3	77.1	181	2.62	0.762	1.94	0.513	8.27	0.52	1.18	1.62	1.38	0.344	0.777	2.12	0.325
PL 32511	M	AS	35.3	16	0.844	0.361	0.235	0.392	0.163	0.103	0.184	0.061	0.07	0.147	0.074	578	85.7	104	26.1	56.8	679	41	460	81.3	166	164	262	87.6	77.5	57.4	152	172	393	60.3	108	172	2.36	0.562	1.96	0.476	7.15	0.665	0.991	3.12	1.18	0.182	0.51	2.89	0.441
PL 32655	M	AS	14	36.4	0.426	0.48	0.358	0.324	0.209	0.146	0.29	0.106	0.079	0.24	0.113	186	56.5	40.8	14.8	33.6	653	49.9	267	55.6	86	91.9	185	34.9	35.9	41.2	64.8	71.9	118	63.5	61.6	127	2.15	0.691	2.53	0.512	7.41	0.571	0.974	0.959	0.98	0.368	0.242	1.93	0.352
PL 32691	M	AS	12.1	31.9	0.447	0.382	0.404	0.375	0.285	0.141	0.398	0.125	0.097	0.337	0.139	256	79.8	54.4	11.9	43.6	640	32.5	257	73	176	187	242	59	41.1	50.1	81.8	119	164	67.3	63	172	2.23	0.435	2.22	0.541	6.54	0.579	1.11	1.05	1.28	0.185	0.424	2.44	0.326
PL 32693	M	AS	13.7	43.7	0.508	0.458	0.449	0.422	0.356	0.199	0.548	0.184	0.118	0.525	0.222	238	89.4	53.5	20.1	46.2	716	57.6	364	70.1	187	172	223	68.4	46.4	59	94.9	95.3	224	71.9	85.6	194	2.6	0.572	2.62	0.705	9.03	0.658	1.47	1.29	1.5	0.31	0.788	4.2	0.46
PL 32746	M	AS	12.5	39.7	0.451	0.648	0.378	0.457	0.266	0.217	0.356	0.183	0.085	0.378	0.192	199	73.6	41.3	16.7	39.3	497	45.5	212	61.8	203		177	60	42.6	61.4	70.2	70.2	139	48.5	62.2	185	1.96	0.651	1.57	0.852	6.93	0.648	0.839	1	1.37	0.257	0.426	3.53	0.441
PL 32747	M	AS	10.5	31.2	0.426	0.436	0.441	0.349	0.296	0.185	0.453	0.156	0.098	0.456	0.197	292	73.6	71.7	13.2	41.6	567	41.9	275	75.6	199	212	241	59.5	39.6	60.6	91.4	97.9	187	59.3	80.4	205	2.2	0.655	1.88	0.505	7.31	0.489		0.926	1.05	0.386	0.464	2.33	0.384
PL 32748	M	AS	17.5	52.2	0.629	0.7	0.527	0.57	0.43	0.343	0.616	0.263	0.119	0.643	0.323	231	99.1	61.1	15	69.5	667	36.7	332	77.9	166	184	309	55.3	50.2	63.4	97.8	83.6	172	58.8	96.5	201	3.31	0.658	2.68	0.682	8.77	0.543	1.81	1.06	1.16	0.268	0.262	2.07	0.291
PL 32512	F	SS	23.1	26	0.643	0.592	0.408	0.559	0.278	0.219	0.391	0.153	0.117	0.505	0.28	324	99.7	90	20.5	110	673	30.6	632	67.4	291		347	89.3	123	75.1	150	101	347	70.1	108	207	2.64	1.72	2.19	0.586	11.4	0.507	2.41	2.39	2.9	0.505	0.263	4.25	0.296
PL 32572	F	SS	13	27.9	0.455	0.59	0.324	0.348	0.328	0.243	0.478	0.216	0.122	0.504	0.191	293	44.2	81.6	27.8	56.6	640	40.4	504	31.5	152	76.4	257	65.5	92.2	45.5	109	57.6	150	67.7	82.3	105	1.93	1.62	2.1	0.641	9.3	0.524	1.94	1.33	1.88	0.346	0.21	2.37	0.295
PL 32573	F	SS	23	25.9	0.821	0.498	0.316	0.44	0.316	0.193	0.44	0.191	0.101	0.4	0.183	393	34.4	102	25.9	55.5	645	45.2	494	55.4	116	90.5	253	80.1	97.1	55.5	140	70.8	192	77.8	113	126	2.24	1.4	1.97	0.702	7.35	0.608	2.07	1.4	1.27	0.239	0.155	1.82	0.303
PL 32576	F	SS	19.5	39.3	0.677	0.793	0.442	0.519	0.353	0.267	0.42	0.223	0.093	0.501	0.196	390	40	119	32.5	59	810	60.1	567	67.5	107	96	353	69.4	115	57.7	148	95.8	200	89.8	129	150	2.1	1.14	2.13	0.924	8.42	0.534	1.23	1.35	1.76	0.417	0.122	1.42	0.334
PL 32577	F	SS	21	34.5	0.866	0.669	0.409	0.423	0.343	0.226	0.411	0.155	0.091	0.403	0.171	318	70.9	89.8	25.9	68.7	620	44.5	529	32.1	141	61.9	248	69.4	88.4	42.1	126	43.5	119	70.2	103	105	2.28	1.84	1.88	0.549	7.84	0.579	1.67	1.44	1.49	0.402	0.151	1.34	0.255
PL 32578	F	SS	29.1	25.5	1.01	0.554	0.288	0.467	0.278	0.163	0.418	0.163	0.098	0.412	0.158	580	55.8	124	27.7	56.2	729	38.6	476	67.2	173	135	272	98.1	137	58.2	167	79.2	204	82.7	141	160	1.87	1.78	2	0.628	9.19	0.632	2.28	1.93	1.29	0.287	0.123	1.06	0.241
PL 32579	F	SS	20.4	30.2	0.947	0.598	0.386	0.504	0.405	0.253	0.601	0.245	0.121	0.551	0.246	376	34.2	94.8	23.8	76.4	566	56.7	414	60.9	139	107	299	66.8	119	57.7	129	72.3	142	96.2	110	150	3.2	0.976	2.5	0.851	10.9	0.747	2.18	1.33	1.38	0.432	0.23	1.14	0.239
PL 32656	F	SS	17.1	35.3	0.609	0.52	0.353	0.424	0.409	0.289	0.657	0.253	0.167	0.647	0.231	270	74.5	91	42.5	54.2	788	68.4	657	27.4	222	96.5	268	74.4	96	49.2	127	50.1	207	71.3	105	142	2.22	1.32	2	1.48	9.24	0.995	1.77	1.4	2.23	0.398	0.15	6.55	0.47
PL 32657	F	SS	16.3	32.2	0.565	0.459	0.369	0.367	0.361	0.229	0.615	0.234	0.148	0.565	0.179	295	36.7	76.8	22.1	55	621	29.9	571	42.4	205	123	276	58.3	118	44.6	119	63.8	200	73.9	86.5	163	2.32	1.4	2.1	0.707	7.45	0.514	2.19	1.4	1.14	0.315	0.114	2.84	0.268
PL 32659	F	SS	29.7	26.6	0.738	0.48	0.317	0.395	0.297	0.183	0.58	0.153	0.178	0.458	0.166	401	7.95	84.3	22.7	63.7	696	30.5	389	67.7	152	133	282	89.3	178	57.4	121	116	250	78.9	110	158	1.94	1.25	2.14	0.779	6.24	0.638	1.81	1.41	2.69	0.39	0.315	4.07	0.313
PL 32750	F	SS	28.6	28.8	0.893	0.516	0.32	0.437	0.281	0.161	0.465	0.145	0.124	0.368	0.131	464	54.4	114	43.5	61	708	48.5	609	51.5	279	185		91.7	173	54.7	169	91.4	285	79.6	106	208	2.83	2.05	3.64	0.926	7.04	0.56	1.76	1.52	2.66	0.398	0.318	11.8	0.392
PL 32751	F	SS	19	36.4	0.577	0.593	0.259	0.514	0.296	0.206	0.449	0.156	0.145	0.424	0.188	343	4.03	53.4	50.5	67.5	472	107	389	37.9	136	133	290	60.7	159	61.2	104	104	190	78.3	68.7	183	2.62	0.957	2.43	0.737	6.93	0.531	2.32	1.13	2.22	0.262	0.369	4.52	0.346
PL 32909	F	SS	21.5	40.8	0.637	0.64	0.369	0.565	0.326	0.183	0.596	0.157	0.164	0.397	0.172	487	3.45	43.4	136	88.4	880	97.7	785	56.5	185	173	549	92.8	233	65.9	150	189	272	69.9	78.6	207	3.43	1.88	2.63	1.57	6.51	0.539	2.99	1.8	2.8	0.586	0.209	9.2	0.401
PL 32910	F	SS	18.3	30.2	0.636	0.661	0.312	0.447	0.4	0.199	0.861	0.199	0.201	0.561	0.199	547	5.45	11.9	196	76.2	761	229	603	24.3	169	156	347	108	203	63.9	160	178	385	82.4	105	180	2.17	1.33	2.48	1.15	6.55	0.574	8.09	1.42	3.31	0.363	0.19	17.5	0.523
PL 32911	F	SS	24.8	26.9	0.596	0.397	0.292	0.432	0.246	0.136	0.509	0.109	0.166	0.311	0.143	716	5.36	28.1	185	90.1	791	222	621	38.4	170	163	239	98.2	183	64.9	160	219	288	85.5	103	161	2.37	1.83	1.88	2.02	7.22	0.564	3.46	2.16	2.71	0.434	0.174	10.5	0.407
PL 32457	M	SS	33.4	16.9	1.15	0.584	0.22	0.422	0.161	0.108	0.163	0.08	0.057	0.148	0.092	374	69	83.6	41.7	51	600	55	561	58	178	155	338	70.8	99.2	55.7	135	102	202	66.6	77.5	183	3.23	0.722	2.21	0.465	7.26	0.532	1.53	2.52	1.08	0.279	0.232	5.24	0.428
PL 32480	M	SS	19.3	36.9	0.78	0.601	0.319	0.511	0.217	0.147	0.344	0.118	0.082	0.382	0.185	312	8.58	77.3	36.7	52.3	781	67.4	438	53	109	90.7	212	46	144	52.1	97.8	62.2	166	59.8	71.5	151	1.69	0.909	2.04	0.463	7.66	0.612	1.67	1.27	1.41	0.314	0.122	2.96	0.29
PL 32654	M	SS	22	30.1	0.513	0.415	0.291	0.338	0.221	0.129	0.344	0.11	0.078	0.289	0.118	282	34.2	72.7	30.9	49.4	707	39.1	414	57.2	136	145	187	55.2	93.4	51.5	107	90.9	155	66	71.2	165	1.75	0.92	1.74	0.46	6.27	0.5	1.07	1.92	1.42	0.278	0.264	2.33	0.345
PL 32690	M	SS	24.2	37.1	0.815	0.563	0.371	0.483	0.273	0.177	0.367	0.138	0.094	0.401	0.189	308	52.2	74.4	40.4	53.3	744	50.7	721	51.6	255	217	286	70.2	127	55.8	121	97.1	233	72.7	83.7	214	1.95	1.25	1.85	0.548	6.36	0.564	1.42	1.21	2.73	0.337	0.197	11.2	0.388
PL 32692	M	SS	23.9	27.6	0.737	0.358	0.376	0.382	0.258	0.154	0.386	0.118	0.094	0.322	0.117	347	62.7	75.7	40.3	49.8	679	55.8	587	44	189	116	280	68.5	102	40.9	113	61.6	256	50.7	65.1	148	2.71	1.49	2.32	0.524	7.3	0.56	1.35	1.3	4.31	0.466	0.159	16.2	0.447
PL 32736	M	SS	33.4	15.1	0.959	0.595	0.203	0.455	0.186	0.112	0.189	0.076	0.058	0.126	0.081	399	75.3	62.1	31.8	45.2	493	42	619	52.1	210	181	278	76.4	93.2	53.4	159	85.3	215	69.6	81.9	188	2.6	1.01	2.21	0.725	6.3	0.563	1.46	3.45	1.12	0.257	0.15	4.15	0.338
PL 32805	M	SS	15.6	37.4	0.628	0.615	0.395	0.459	0.428	0.228	0.757	0.224	0.179	0.57	0.245	305	7.74	63.8	45.4	40.4	577	58.7	456	39.8	201	156	219	66	144	54.9	112	78	175	58.4	58.9	158	2.01	1.21	2.64	0.701	7.32	1.02	1.93	1.24	2.73	0.394	0.241	12.6	0.472
PL 32806	M	SS	13.5	33.9	0.463	0.529	0.499	0.412	0.552	0.274	1.03	0.302	0.212	0.809	0.343	225	8.14	51	38.3	57.4	698	38.9	562	37.6	219	161	224	57.2	142	60.1	125	61.9	203	47.8	70.2	197	3.25	1.46	2.16	0.52	10.3	0.612	1.86	1.37	1.31	0.547	0.121	3.6	0.294
[truncated: 106 more columns]
