# Supplementary material for: Metabolomic Profiling of Plasma and Erythrocytes in Sickle Mice Points to Altered Nociceptive Pathways
Source: Cells. 2020 May 26;9(6):1334. doi: 10.3390/cells9061334 (PMC7349104; doi:10.3390/cells9061334)
Supplement: Supplementary file 1 [file cells-09-01334-s001.zip › Table S2.xlsx]

## Sheet: Red blood cells SS vs AS
VIPs	Var ID (Primary)	M2.VIP[1+2+0]	2.44693 * M2.VIP[1]cvSE		Loadings	Var ID (Primary)	0.9739 * M2.pq[1]	0.79848 * M2.poso[1]
	PC aa C36:1	1.39339	0.163311			C0	0.126696	0.0114
	SM C24:0	1.38888	0.158232			C16	0.0632929	0.05269
	PC aa C36:2	1.3838	0.232208			C18	0.0550592	0.0456551
	PC aa C38:3	1.37641	0.210061			C18:1	0.0788515	0.0439392
	SM C24:1	1.37476	0.265538			C18:2	0.0706356	0.0796538
	SM (OH) C22:2	1.35833	0.353364			C2	0.0325059	0.0965361
	SM (OH) C22:1	1.35587	0.349753			C3	0.119836	0.0353994
	SM (OH) C24:1	1.34464	0.394914			C4	0.0754418	0.0607335
	PC aa C32:0	1.33038	0.197642			C3-DC (C4-OH)	0.0698109	0.0721499
	PC aa C40:6	1.32245	0.193801			Ala	0.0763328	0.00751557
	PC ae C34:0	1.31179	0.304102			Arg	0.0367539	-0.0111992
	Gly	1.31145	0.400364			Asn	0.106854	0.00140675
	C0	1.30918	0.299634			Asp	0.116587	-0.0331191
	SM C16:0	1.30352	0.391947			Cit	-0.0676187	0.0768706
	SM C26:0	1.30243	0.268275			Gln	-0.116619	0.0582553
	SM C26:1	1.29689	0.175529			Glu	0.0986616	0.0420527
	PC ae C38:2	1.28141	0.501915			Gly	0.124671	0.00523924
	PC ae C36:2	1.27382	0.426227			His	-0.0441987	0.0650506
	PC aa C38:4	1.26516	0.252074			Ile	0.0311214	0.0567688
	PC ae C36:1	1.26163	0.310893			Lys	0.0588374	0.0303967
	PC aa C34:2	1.25739	0.39163			Met	0.040815	0.0820749
	lysoPC a C18:0	1.25734	0.316814			Orn	0.0522539	0.076717
	PC aa C38:6	1.25126	0.416415			Phe	0.03332	0.0874123
	C3	1.2473	0.406037			Pro	0.104903	0.0312882
	PC ae C40:6	1.24437	0.313638			Ser	0.0080756	0.0553212
	SM (OH) C16:1	1.24089	0.471024			Thr	0.0735644	0.0208394
	PC aa C40:3	1.23918	0.374954			Tyr	0.0362294	0.0607524
	SM C16:1	1.23845	0.408426			Val	-0.00162133	0.0829355
	PC aa C40:2	1.2312	0.342838			Ac-Orn	-0.0536952	0.109782
	SM C18:0	1.21102	0.571797			ADMA	0.0971542	0.0145747
	SM (OH) C14:1	1.21028	0.503483			alpha-AAA	-0.115215	0.0507319
	Gln	1.20652	0.480107			Carnosine	0.0203631	0.0758527
	alpha-AAA	1.19259	0.503669			Histamine	-0.030348	0.124265
	Asp	1.19126	0.235079			Met-SO	-0.0278644	0.00925856
	lysoPC a C17:0	1.18848	0.498028			Putrescine	0.113734	0.0201552
	PC ae C40:2	1.18789	0.289375			Serotonin	-0.00186536	0.0558254
	lysoPC a C16:0	1.16838	0.524328			Spermidine	-0.0690654	0.0602727
	Putrescine	1.16523	0.538318			Spermine	-0.0963337	0.0384223
	PC aa C36:3	1.16191	0.367289			t4-OH-Pro	0.00311568	0.0395166
	PC aa C38:0	1.16002	0.303228			Taurine	0.102572	0.0249425
	Pro	1.15983	0.507774			total DMA	0.0613021	0.0849426
	PC ae C38:3	1.15505	0.289885			lysoPC a C16:0	-0.111049	0.0614311
	Asn	1.15139	0.55143			lysoPC a C16:1	0.0295196	0.0408356
	SM C18:1	1.15088	0.550825			lysoPC a C17:0	-0.113854	0.0623081
	PC ae C40:4	1.15039	0.451019			lysoPC a C18:0	-0.122351	0.0498558
	PC aa C42:1	1.14963	0.452306			lysoPC a C18:1	-0.0115311	0.0378715
	PC ae C38:4	1.1402	0.29127			lysoPC a C18:2	-0.0590266	0.0237806
	Glu	1.13095	0.480749			lysoPC a C20:4	0.027801	0.0136004
	PC aa C34:1	1.13001	0.358826			lysoPC a C24:0	-0.0363883	0.100323
	H1	1.12501	0.643665			lysoPC a C26:0	-0.0294683	0.0965706
	PC ae C40:5	1.12361	0.3681			lysoPC a C26:1	-0.00660663	0.111208
	PC aa C40:4	1.11337	0.453696			lysoPC a C28:0	-0.0280271	0.0883676
	PC ae C36:5	1.10148	0.0959652			lysoPC a C28:1	-0.0465226	0.115013
	PC ae C32:1	1.09944	0.212047			PC aa C24:0	-0.00715409	0.0943979
	PC aa C38:1	1.0912	0.497674			PC aa C26:0	-0.04659	0.120944
	PC ae C38:1	1.08692	0.371044			PC aa C28:1	-0.0457196	0.118907
	PC ae C40:3	1.06914	0.333557			PC aa C30:0	0.008868	0.144768
	PC ae C34:3	1.06313	0.191411			PC aa C30:2	-0.0219041	0.10099
	PC ae C38:6	1.06211	0.373733			PC aa C32:0	-0.126844	0.0604337
	Taurine	1.04221	0.56061			PC aa C32:1	0.0460036	0.13805
	PC ae C34:1	1.02875	0.264321			PC aa C32:2	0.0494771	0.137554
	ADMA	1.02796	0.608857			PC aa C32:3	0.0152849	0.142102
	PC aa C40:5	0.995088	0.321659			PC aa C34:1	-0.0956265	0.105841
	Spermine	0.989737	0.579564			PC aa C34:2	-0.117253	0.0779221
	PC aa C36:4	0.979918	0.233488			PC aa C34:3	-0.0144065	0.137433
	C18:1	0.972912	0.643496			PC aa C34:4	0.0585878	0.134084
	PC ae C38:0	0.965826	0.269064			PC aa C36:1	-0.136744	0.0347717
	PC ae C34:2	0.959229	0.339202			PC aa C36:2	-0.134696	0.0457934
	Ala	0.926586	0.524877			PC aa C36:3	-0.101046	0.0968907
	PC ae C36:3	0.9258	0.207367			PC aa C36:4	-0.0700354	0.129042
	C18:2	0.918449	0.642368			PC aa C36:5	-0.0359648	0.140033
	PC aa C38:5	0.908872	0.135869			PC aa C36:6	-0.0226406	0.142484
	Thr	0.898917	0.685693			PC aa C38:0	-0.101695	0.100147
	PC aa C34:4	0.882388	0.481073			PC aa C38:1	-0.103977	0.0639377
	total DMA	0.875035	0.554339			PC aa C38:3	-0.133688	0.0459274
	C4	0.87435	0.657326			PC aa C38:4	-0.117895	0.0746143
	C3-DC (C4-OH)	0.87423	0.650573			PC aa C38:5	-0.0487529	0.142867
	C16	0.868815	0.641999			PC aa C38:6	-0.116187	0.0803261
	PC ae C38:5	0.851677	0.202861			PC aa C40:2	-0.118032	0.0641418
	Cit	0.846863	0.544591			PC aa C40:3	-0.115464	0.078628
	PC aa C32:1	0.838298	0.431967			PC aa C40:4	-0.096627	0.100435
	PC aa C32:2	0.833271	0.532178			PC aa C40:5	-0.0722067	0.121389
	PC ae C36:4	0.827843	0.258792			PC aa C40:6	-0.126189	0.0648056
	C18	0.8035	0.663432			PC aa C42:1	-0.105431	0.0916384
	PC aa C26:0	0.800567	0.315751			PC aa C42:5	-0.0526288	0.121441
	Ac-Orn	0.795568	0.354821			PC ae C30:0	-0.0415316	0.125411
	PC aa C42:5	0.791407	0.431676			PC ae C30:1	-0.0524336	0.106776
	PC ae C32:2	0.790422	0.357622			PC ae C30:2	-0.0420629	0.128343
	Lys	0.788611	0.504732			PC ae C32:1	-0.0902685	0.116891
	PC ae C40:1	0.786225	0.274884			PC ae C32:2	-0.0489217	0.125804
	PC ae C30:2	0.781943	0.33119			PC ae C34:0	-0.124901	0.0635548
	PC ae C42:3	0.781835	0.273029			PC ae C34:1	-0.0769721	0.115234
	PC aa C36:5	0.779756	0.119294			PC ae C34:2	-0.0648543	0.11232
	PC aa C30:0	0.770519	0.393559			PC ae C34:3	-0.0851504	0.12959
	PC ae C30:0	0.767268	0.341997			PC ae C36:1	-0.116403	0.0945945
	PC ae C30:1	0.76577	0.40203			PC ae C36:2	-0.118422	0.0820115
	Spermidine	0.759258	0.53883			PC ae C36:3	-0.0544261	0.118904
	PC aa C28:1	0.751373	0.35276			PC ae C36:4	-0.0273642	0.13971
	lysoPC a C28:1	0.748004	0.421603			PC ae C36:5	-0.0900286	0.123284
	Orn	0.744143	0.563358			PC ae C38:0	-0.0693156	0.136566
	PC aa C36:6	0.743631	0.226127			PC ae C38:1	-0.102579	0.0705336
	PC ae C42:2	0.728857	0.391655			PC ae C38:2	-0.122624	0.0624852
	C2	0.727137	0.473408			PC ae C38:3	-0.0977897	0.12278
	Histamine	0.724467	0.337381			PC ae C38:4	-0.0956036	0.109141
	PC aa C32:3	0.724165	0.354101			PC ae C38:5	-0.0317927	0.138597
	PC aa C34:3	0.71594	0.254977			PC ae C38:6	-0.0838662	0.122866
	Met	0.709617	0.563731			PC ae C40:1	-0.0288484	0.148471
	His	0.697466	0.537596			PC ae C40:2	-0.106241	0.107073
	Phe	0.674876	0.488069			PC ae C40:3	-0.0965552	0.0916247
	lysoPC a C18:2	0.670097	0.563918			PC ae C40:4	-0.100472	0.109142
	lysoPC a C24:0	0.659977	0.41101			PC ae C40:5	-0.0941175	0.119824
	SM C20:2	0.62059	0.540853			PC ae C40:6	-0.112818	0.0971389
	lysoPC a C26:1	0.619546	0.391743			PC ae C42:2	-0.0140342	0.143871
	lysoPC a C26:0	0.613508	0.475277			PC ae C42:3	-0.0343787	0.144776
	Ser	0.60491	0.327782			SM (OH) C14:1	-0.117788	0.0477519
	lysoPC a C28:0	0.575862	0.445286			SM (OH) C16:1	-0.119218	0.0658657
	PC aa C24:0	0.568843	0.469534			SM (OH) C22:1	-0.13291	0.0347856
	PC aa C30:2	0.548163	0.442051			SM (OH) C22:2	-0.132609	0.0327636
	Tyr	0.510925	0.435427			SM (OH) C24:1	-0.131398	0.0429296
	Val	0.500491	0.256182			SM C16:0	-0.126366	0.048447
	Ile	0.496916	0.531645			SM C16:1	-0.117653	0.0742792
	Carnosine	0.488617	0.285711			SM C18:0	-0.118118	0.0423042
	Arg	0.482616	0.308759			SM C18:1	-0.110376	0.0623986
	lysoPC a C16:1	0.359074	0.831332			SM C20:2	-0.0579114	0.0215243
	Met-SO	0.357138	0.97331			SM C24:0	-0.136703	0.0268178
	t4-OH-Pro	0.320042	0.358781			SM C24:1	-0.134656	0.0328173
	lysoPC a C20:4	0.289868	0.802841			SM C26:0	-0.126311	0.040909
	Serotonin	0.273619	0.303889			SM C26:1	-0.127043	0.0361295
	lysoPC a C18:1	0.22008	0.379008			H1	-0.0997414	-0.055858
						$M2.DA(AS)	-0.156025	-0.00000000122517
						$M2.DA(SS)	0.156025	0.00000000122517

## Sheet: Plasma SS vs AS
VIPs	Var ID (Primary)	M2.VIP[1+3+0]	2.44693 * M2.VIP[1]cvSE		Loadings	Var ID (Primary)	0.920865 * M2.pq[1]	0.619688 * M2.poso[1]
	Gly	2.14988	0.885992			C0	0.0520995	-0.00315188
	ADMA	2.09717	0.274765			C14	0.0760439	-0.0381734
	Orn	2.02085	0.491858			C14:1	0.0546985	-0.0498077
	total DMA	1.93623	0.476281			C16	0.0946662	-0.0205677
	Pro	1.88165	0.878156			C16:1	0.0768	-0.0428991
	PC aa C32:0	1.8393	0.660863			C18	0.104091	-0.00158632
	Arg	1.81617	0.844406			C18:1	0.0852047	-0.0424507
	PC aa C30:0	1.81551	0.716822			C18:2	0.0619483	-0.0589391
	His	1.5993	0.349467			C2	-0.0102967	-0.0613179
	Serotonin	1.53249	1.21143			C3	0.101899	-0.0415607
	PC aa C32:1	1.50827	0.687709			C4	0.062856	-0.0599958
	SM C16:1	1.462	0.529636			C3-DC (C4-OH)	-0.00545814	-0.0681554
	PC ae C38:5	1.41343	0.779181			C5	0.0291051	-0.052395
	PC ae C40:1	1.41124	0.56085			Ala	0.0865303	0.0608695
	Putrescine	1.40256	0.798105			Arg	-0.180129	-0.0322093
	SM (OH) C22:1	1.39818	0.801237			Asn	0.0882996	-0.0324299
	PC ae C40:2	1.35797	0.642852			Asp	0.107129	0.0395916
	PC ae C34:3	1.28845	0.841945			Cit	0.0813506	0.0101128
	SM (OH) C22:2	1.2864	0.859489			Gln	0.0839273	-0.059616
	PC aa C42:6	1.28315	0.69603			Glu	0.0778051	0.0230547
	PC ae C38:0	1.2773	0.452196			Gly	0.212388	-0.0263901
	PC ae C34:1	1.26895	0.648809			His	-0.154366	-0.0594888
	C18	1.25359	0.520328			Ile	0.0336631	-0.0639892
	SDMA	1.25236	1.0249			Leu	-0.0342066	-0.00349405
	Met	1.23331	0.92137			Lys	0.00808503	0.0160634
	SM C24:0	1.23132	0.564172			Met	0.111586	0.0126801
	C16	1.16967	0.526179			Orn	0.199485	0.00969896
	Asp	1.15914	0.628773			Phe	-0.0170495	-0.0494571
	C3	1.15784	1.16834			Pro	0.18066	-0.0106675
	Kynurenine	1.1431	0.785407			Ser	-0.05827	0.0496197
	H1	1.12605	0.628087			Thr	0.0764255	0.00329976
	C18:1	1.10725	0.48043			Trp	0.0581085	0.0258953
	PC aa C36:5	1.09018	0.534624			Tyr	0.082033	-0.00565498
	PC ae C36:5	1.07297	0.749239			Val	-0.0402818	-0.0726735
	PC ae C36:4	1.0715	0.685346			Ac-Orn	-0.0130958	-0.0439559
	Spermidine	1.05107	0.83019			ADMA	0.207818	0.00339604
	Ala	1.04884	0.638267			alpha-AAA	0.00346274	-0.039484
	C16:1	1.04311	0.470292			Carnosine	0.00307888	0.0603813
	C14	1.0421	0.537632			Creatinine	0.0235852	-0.0608692
	PC ae C42:3	1.02928	0.539518			Histamine	0.0166944	-0.0491153
	Gln	1.02091	0.945898			Kynurenine	0.10262	0.0407386
	PC aa C38:6	1.01067	0.397275			Met-SO	0.0770297	-0.0496815
	PC ae C38:2	1.0031	0.851239			Putrescine	0.136366	0.00575039
	SM C26:1	1.00037	1.12782			SDMA	0.113283	-0.0261891
	PC ae C40:3	0.991907	0.61871			Serotonin	-0.152616	-0.0222876
	Cit	0.984424	0.966067			Spermidine	0.102179	0.0111623
	PC aa C38:3	0.974954	0.511059			Spermine	-0.00267995	-0.0616632
	SM C24:1	0.968532	0.393418			t4-OH-Pro	-0.0197521	-0.0191918
	Tyr	0.963711	0.903088			total DMA	0.18905	-0.00856157
	PC ae C36:3	0.962722	0.528965			lysoPC a C16:0	-0.0114509	-0.0923587
	C18:2	0.960913	0.428813			lysoPC a C16:1	-0.0325229	-0.114394
	PC ae C34:2	0.949775	0.585497			lysoPC a C17:0	-0.0106477	-0.110841
	PC aa C36:3	0.949772	0.514703			lysoPC a C18:0	0.00191763	-0.016251
	SM C18:0	0.946073	0.891596			lysoPC a C18:1	0.00151721	-0.10857
	PC ae C42:2	0.944941	0.328624			lysoPC a C18:2	0.00895338	-0.116379
	PC ae C44:6	0.941216	0.430535			lysoPC a C20:3	-0.0304188	-0.0945641
	Asn	0.940672	0.704161			lysoPC a C20:4	0.0558512	-0.0802991
	Met-SO	0.940078	1.34241			lysoPC a C24:0	-0.0215036	-0.0703629
	PC aa C36:6	0.93967	0.38791			lysoPC a C26:0	-0.0244727	-0.0925859
	PC ae C44:3	0.936561	0.713918			lysoPC a C26:1	0.0133232	-0.085421
	SM C16:0	0.935049	0.476711			lysoPC a C28:0	-0.0146639	-0.0831668
	PC aa C40:3	0.922817	0.557419			lysoPC a C28:1	-0.00872974	-0.0891634
	C4	0.915059	0.624918			PC aa C24:0	-0.0132402	-0.0718473
	PC ae C32:2	0.909515	0.64131			PC aa C26:0	-0.00726002	-0.0957151
	PC aa C42:5	0.905434	0.390107			PC aa C28:1	-0.00578422	-0.0956323
	PC ae C36:2	0.903036	0.527325			PC aa C30:0	0.17188	-0.0614503
	C14:1	0.900611	0.294911			PC aa C30:2	0.00762427	-0.0719106
	PC aa C34:3	0.899745	0.36799			PC aa C32:0	0.174972	-0.057405
	PC ae C42:4	0.895652	0.311987			PC aa C32:1	0.136451	-0.0666118
	Glu	0.894818	0.633212			PC aa C32:2	0.0476669	-0.0926655
	PC ae C32:1	0.894158	0.584635			PC aa C32:3	-0.0194602	-0.101176
	Thr	0.886046	1.01312			PC aa C34:1	0.0350998	-0.0786117
	lysoPC a C20:4	0.885202	0.533906			PC aa C34:2	-0.0228383	-0.100551
	PC aa C40:2	0.883825	0.398673			PC aa C34:3	-0.0442186	-0.111505
	PC aa C36:4	0.881825	0.35316			PC aa C34:4	0.0139852	-0.114133
	PC ae C38:3	0.879393	0.458142			PC aa C36:0	-0.00579526	-0.0953765
	PC aa C38:5	0.871319	0.370561			PC aa C36:1	-0.000350468	-0.0720922
	PC aa C32:2	0.865168	0.611288			PC aa C36:2	-0.0354085	-0.0872044
	PC ae C42:1	0.860043	0.468731			PC aa C36:3	-0.0558656	-0.120155
	PC ae C42:0	0.855594	0.380245			PC aa C36:4	-0.0404144	-0.0987501
	PC aa C38:0	0.849525	0.417102			PC aa C36:5	-0.0807389	-0.112252
	PC ae C40:6	0.848215	0.237236			PC aa C36:6	-0.0522584	-0.106682
	PC ae C44:5	0.840166	0.252091			PC aa C38:0	0.0337717	-0.0973584
	PC aa C34:1	0.837626	0.376009			PC aa C38:1	-0.0172672	-0.099535
	PC ae C40:4	0.836489	0.343195			PC aa C38:3	-0.0625731	-0.101657
	PC ae C38:1	0.834864	0.524137			PC aa C38:4	0.0135622	-0.0396166
	lysoPC a C16:1	0.831533	0.374394			PC aa C38:5	-0.038656	-0.1043
	PC aa C40:1	0.828291	0.377817			PC aa C38:6	-0.0654102	-0.0714234
	PC aa C42:0	0.820734	0.204864			PC aa C40:1	-0.027546	-0.108313
	PC aa C34:2	0.818825	0.246965			PC aa C40:2	-0.0412753	-0.118938
	PC aa C40:4	0.818251	0.206501			PC aa C40:3	-0.0474592	-0.126751
	PC aa C42:4	0.81812	0.201976			PC aa C40:4	-0.0165633	-0.114957
	SM (OH) C24:1	0.813665	0.665463			PC aa C40:5	0.0182748	-0.102517
	PC ae C36:0	0.809379	0.351052			PC aa C40:6	0.0110069	-0.012423
	PC ae C40:5	0.809253	0.137532			PC aa C42:0	-0.0191216	-0.0964749
	PC aa C34:4	0.805772	0.263899			PC aa C42:1	-0.0010442	-0.0885532
	PC ae C36:1	0.804897	0.237004			PC aa C42:2	-0.00213462	-0.113413
	PC aa C40:5	0.800648	0.332601			PC aa C42:4	0.022225	-0.092843
	lysoPC a C18:2	0.795593	0.19259			PC aa C42:5	0.0482776	-0.112163
	PC ae C34:0	0.793997	0.268814			PC aa C42:6	-0.106787	-0.114272
	Val	0.792308	0.463661			PC ae C30:0	-0.0197028	-0.0987725
	PC ae C38:6	0.789467	0.154576			PC ae C30:1	-0.0294453	-0.103001
	SM C18:1	0.788108	0.342015			PC ae C30:2	-0.0196719	-0.0978124
	C0	0.785813	0.651814			PC ae C32:1	0.0446558	-0.115526
	lysoPC a C16:0	0.785205	0.158405			PC ae C32:2	-0.0491834	-0.125015
	lysoPC a C18:1	0.781192	0.203848			PC ae C34:0	-0.0155262	-0.11217
	PC aa C42:2	0.780837	0.11159			PC ae C34:1	0.103254	-0.0939509
	PC aa C36:2	0.771808	0.413493			PC ae C34:2	-0.054805	-0.121399
	PC aa C42:1	0.768248	0.180667			PC ae C34:3	-0.10961	-0.110663
	PC aa C32:3	0.767707	0.327833			PC ae C36:0	-0.0211549	-0.0970073
	PC aa C40:6	0.766482	0.218575			PC ae C36:1	-0.00691337	-0.107691
	PC ae C38:4	0.762113	0.159208			PC ae C36:2	-0.0483288	-0.117642
	PC aa C36:0	0.757974	0.356278			PC ae C36:3	-0.0580436	-0.123668
	SM C26:0	0.746534	1.13169			PC ae C36:4	0.0804036	-0.104601
	PC ae C44:4	0.743221	0.184412			PC ae C36:5	0.0816724	-0.102887
	lysoPC a C17:0	0.739879	0.152954			PC ae C38:0	-0.104289	-0.10345
	PC aa C36:1	0.733378	0.184732			PC ae C38:1	-0.0332153	-0.110978
	C5	0.73318	0.616527			PC ae C38:2	-0.0702121	-0.112246
	Phe	0.732428	0.410556			PC ae C38:3	-0.0427286	-0.115421
	SM (OH) C16:1	0.732417	0.445168			PC ae C38:4	-0.00125626	-0.104363
	C3-DC (C4-OH)	0.730676	0.292481			PC ae C38:5	0.126473	-0.0891148
	Ser	0.730619	0.574602			PC ae C38:6	-0.00855665	-0.10316
	PC aa C38:1	0.720394	0.418603			PC ae C40:1	-0.123655	-0.100064
	C2	0.713295	0.0782268			PC ae C40:2	-0.11728	-0.077817
	lysoPC a C20:3	0.709946	0.517844			PC ae C40:3	-0.0651946	-0.103328
	PC ae C30:0	0.709488	0.49141			PC ae C40:4	-0.0299909	-0.113613
	PC ae C30:1	0.701793	0.517817			PC ae C40:5	-0.00415999	-0.114791
	Trp	0.691172	1.00732			PC ae C40:6	-0.0321071	-0.0923439
	lysoPC a C18:0	0.685597	0.548697			PC ae C42:0	-0.0317274	-0.114628
	Creatinine	0.682683	0.407383			PC ae C42:1	0.0385297	-0.108877
	PC ae C30:2	0.679648	0.348539			PC ae C42:2	-0.0640753	-0.0790764
	Ile	0.676876	0.412104			PC ae C42:3	-0.071576	-0.0992435
	lysoPC a C24:0	0.665667	0.405226			PC ae C42:4	-0.0421413	-0.104247
	SM (OH) C14:1	0.66463	0.854855			PC ae C44:3	0.0659122	-0.0779128
	PC aa C38:4	0.644595	0.332495			PC ae C44:4	0.00415584	-0.0926103
	Ac-Orn	0.638737	0.468851			PC ae C44:5	-0.0266527	-0.0983823
	lysoPC a C26:0	0.631764	0.480064			PC ae C44:6	-0.0543586	-0.109998
	PC aa C26:0	0.613486	0.384952			SM (OH) C14:1	-0.0512039	0.00460651
	PC aa C28:1	0.598937	0.262695			SM (OH) C16:1	-0.00256158	0.0409819
	lysoPC a C28:1	0.579884	0.358216			SM (OH) C22:1	-0.124476	-0.054768
	lysoPC a C28:0	0.573488	0.542954			SM (OH) C22:2	-0.109868	-0.0782498
	Spermine	0.573133	0.632376			SM (OH) C24:1	-0.0409919	-0.0748267
	Carnosine	0.565028	0.437059			SM C16:0	0.0585614	-0.0169026
	alpha-AAA	0.564557	0.388973			SM C16:1	-0.131398	-0.0762088
	lysoPC a C26:1	0.563256	0.287878			SM C18:0	0.0618422	0.0710957
	SM C20:2	0.54513	0.608038			SM C18:1	0.00120567	0.0260616
	Histamine	0.539734	0.217541			SM C20:2	0.00326164	0.0590659
	Lys	0.533955	0.413638			SM C22:3	0.0262553	-0.0578357
	PC aa C24:0	0.527982	0.532504			SM C24:0	-0.103144	-0.093697
	SM C22:3	0.515693	0.636878			SM C24:1	0.0614413	-0.0601845
	PC aa C30:2	0.451891	0.695656			SM C26:0	0.0691028	0.00192614
	t4-OH-Pro	0.406923	0.751171			SM C26:1	0.0896562	0.0229777
	Leu	0.361344	1.17086			H1	-0.0835619	0.0613192

## Sheet: Red blood cells SS vs AA
VIPs	Var ID (Primary)	M4.VIP[1+2+0]	2.44693 * M4.VIP[1]cvSE		Loadings	Var ID (Primary)	0.979101 * M4.pq[1]	0.615547 * M4.poso[1]
	lysoPC a C17:0	1.21096	0.406146			C0	-0.11325	-0.00156177
	Spermine	1.1979	0.625656			C2	0.0607311	-0.102992
	lysoPC a C16:0	1.19136	0.479301			C3	-0.115289	-0.00538498
	SM (OH) C24:1	1.17332	0.337735			C3-DC (C4-OH)	-0.0676629	-0.0808811
	SM (OH) C22:1	1.1725	0.351774			C4	-0.0644924	-0.00884633
	PC ae C38:2	1.16797	0.127586			C16	0.0361797	-0.13225
	PC aa C38:3	1.16701	0.172486			C16:1	0.0213472	-0.118143
	SM (OH) C22:2	1.14871	0.325275			C18:1	0.00782032	-0.121332
	alpha-AAA	1.14862	0.607234			C18:2	0.0644668	-0.106493
	C3	1.14783	0.442991			Ala	-0.0761993	0.123521
	SM C24:1	1.14759	0.3438			Arg	0.0956048	-0.0895696
	SM C24:0	1.14375	0.405255			Asp	-0.108681	0.00336695
	PC aa C36:2	1.14202	0.166015			Cit	0.0963928	0.000590913
	PC aa C42:0	1.14152	0.288286			Gln	0.0352056	-0.000737485
	C0	1.13961	0.411748			Glu	0.0116997	-0.0680527
	PC ae C34:0	1.13786	0.168397			His	0.103874	0.0550519
	PC ae C40:2	1.13667	0.156422			Ile	0.0126182	0.0544796
	PC ae C40:4	1.13664	0.0898686			Leu	0.046226	0.0396599
	PC ae C36:2	1.13546	0.103167			Met	-0.035283	0.116501
	PC aa C36:1	1.13223	0.286687			Ser	0.0607495	-0.0870407
	PC ae C40:5	1.12901	0.177909			Thr	-0.0733458	-0.0235408
	PC ae C36:5	1.11969	0.156499			Tyr	-0.0257625	0.136389
	PC ae C40:6	1.11653	0.113125			Ac-Orn	0.0960079	-0.043751
	PC aa C40:6	1.11649	0.16046			ADMA	-0.102213	-0.0225737
	PC aa C40:3	1.11617	0.249488			alpha-AAA	0.117563	0.00314233
	PC ae C38:1	1.11611	0.120935			Putrescine	-0.0923015	-0.0676185
	SM C26:1	1.11517	0.485063			Serotonin	0.0593473	-0.0576549
	PC aa C38:6	1.11514	0.131663			Spermine	0.124346	-0.00499049
	SM C16:1	1.1091	0.188801			t4-OH-Pro	-0.0109588	0.0979772
	PC aa C42:1	1.10867	0.422669			Taurine	-0.0793954	-0.0200679
	PC aa C34:2	1.10611	0.165257			lysoPC a C16:0	0.122064	-0.0465417
	PC ae C40:3	1.10468	0.190768			lysoPC a C16:1	0.0541587	-0.0347303
	Asp	1.10301	0.363677			lysoPC a C17:0	0.123851	-0.0471737
	PC ae C36:1	1.10081	0.194084			lysoPC a C18:1	0.085232	-0.0507413
	PC ae C38:4	1.09753	0.175248			lysoPC a C18:2	0.109322	-0.0252175
	SM C16:0	1.09584	0.168999			lysoPC a C20:4	0.0525115	-0.0632628
	SM (OH) C14:1	1.09167	0.218952			lysoPC a C24:0	0.10134	-0.108565
	PC aa C32:0	1.08845	0.27922			lysoPC a C26:0	0.0991777	-0.110468
	PC ae C38:3	1.08828	0.162569			lysoPC a C26:1	0.0847063	-0.117403
	PC ae C30:1	1.08628	0.243292			lysoPC a C28:1	0.0981679	-0.112528
	PC ae C30:2	1.08422	0.292481			PC aa C24:0	0.0967109	-0.120402
	PC ae C34:3	1.08374	0.18273			PC aa C28:1	0.0969641	-0.113416
	PC ae C38:0	1.08253	0.153865			PC aa C30:0	0.0478432	-0.155397
	PC ae C32:2	1.07761	0.170404			PC aa C30:2	0.0854569	-0.106987
	PC aa C36:3	1.07744	0.204219			PC aa C32:0	0.101729	-0.0905331
	lysoPC a C24:0	1.07648	0.215323			PC aa C32:1	-0.00283813	-0.168437
	SM (OH) C16:1	1.0763	0.305035			PC aa C32:2	0.0319971	-0.169892
	PC aa C40:2	1.07321	0.3165			PC aa C32:3	0.079619	-0.134185
	PC ae C32:1	1.0715	0.224133			PC aa C34:1	0.0871078	-0.108745
	PC aa C38:4	1.06706	0.297289			PC aa C34:2	0.104539	-0.095795
	PC aa C40:4	1.06654	0.28099			PC aa C34:3	0.0665918	-0.140411
	PC aa C38:0	1.06352	0.236437			PC aa C34:4	0.0310321	-0.168987
	lysoPC a C26:0	1.05959	0.229984			PC aa C36:1	0.111093	-0.059672
	lysoPC a C18:2	1.05803	0.649332			PC aa C36:2	0.111039	-0.0714424
	PC aa C24:0	1.05699	0.165649			PC aa C36:3	0.0994939	-0.10105
	lysoPC a C28:1	1.05418	0.292075			PC aa C36:4	0.086639	-0.121907
	SM C26:0	1.04724	0.507951			PC aa C36:5	0.0755833	-0.140884
	PC aa C28:1	1.04588	0.285996			PC aa C36:6	0.088131	-0.120246
	ADMA	1.04416	0.28382			PC aa C38:0	0.0983072	-0.102519
	SM C18:1	1.04053	0.346061			PC aa C38:1	0.0827223	-0.097725
	His	1.03338	0.622051			PC aa C38:3	0.115425	-0.0577515
	PC ae C42:3	1.02939	0.318499			PC aa C38:4	0.098879	-0.0890692
	PC ae C38:6	1.02884	0.316593			PC aa C38:5	0.0796385	-0.12868
	SM C18:0	1.02219	0.331162			PC aa C38:6	0.105817	-0.0958694
	Arg	1.01859	0.521305			PC aa C40:2	0.10313	-0.0761111
	PC ae C34:2	1.01311	0.284743			PC aa C40:3	0.108164	-0.0761395
	PC aa C36:4	1.00885	0.301845			PC aa C40:4	0.100069	-0.0886247
	PC ae C40:1	1.00638	0.284723			PC aa C40:5	0.0872381	-0.0993378
	PC ae C42:2	1.00336	0.415193			PC aa C40:6	0.107668	-0.0832876
	Putrescine	1.00253	0.430411			PC aa C42:0	0.114153	-0.0517927
	PC aa C42:5	1.00161	0.255247			PC aa C42:1	0.110453	-0.0581853
	PC ae C34:1	1.00086	0.36459			PC aa C42:5	0.0923776	-0.091884
	PC aa C34:1	0.998523	0.413514			PC ae C30:1	0.104058	-0.100941
	PC aa C40:5	0.992668	0.353232			PC ae C30:2	0.102394	-0.107842
	PC aa C36:6	0.98849	0.21475			PC ae C32:1	0.098611	-0.102124
	PC ae C36:3	0.981459	0.243917			PC ae C32:2	0.101134	-0.110961
	Cit	0.973964	0.596778			PC ae C34:0	0.110252	-0.0812031
	PC aa C38:5	0.966893	0.382164			PC ae C34:1	0.0864923	-0.111269
	PC aa C32:3	0.964151	0.247915			PC ae C34:2	0.0899483	-0.111926
	PC aa C36:5	0.954128	0.223353			PC ae C34:3	0.10185	-0.10118
	PC aa C38:1	0.951247	0.378971			PC ae C36:1	0.103622	-0.0996506
	lysoPC a C26:1	0.950223	0.471966			PC ae C36:2	0.109467	-0.0849147
	Ac-Orn	0.945461	0.693274			PC ae C36:3	0.0826058	-0.116113
	PC aa C30:2	0.937669	0.491513			PC ae C36:4	0.0700633	-0.129797
	Ala	0.910297	0.538183			PC ae C36:5	0.106864	-0.0927926
	PC ae C36:4	0.906404	0.419112			PC ae C38:0	0.100712	-0.111415
	PC aa C34:3	0.893778	0.279634			PC ae C38:1	0.108864	-0.0729069
	PC ae C38:5	0.891578	0.383439			PC ae C38:2	0.115781	-0.0640012
	Taurine	0.889484	0.873178			PC ae C38:3	0.101587	-0.104157
	C18:2	0.873455	0.608393			PC ae C38:4	0.10325	-0.0996526
	lysoPC a C18:1	0.853505	0.881769			PC ae C38:5	0.0636929	-0.139194
	C3-DC (C4-OH)	0.845383	0.42328			PC ae C38:6	0.0911668	-0.115448
	PC aa C30:0	0.836874	0.255176			PC ae C40:1	0.0858863	-0.135449
	Thr	0.824816	0.565871			PC ae C40:2	0.110335	-0.0891062
	C2	0.816443	0.754791			PC ae C40:3	0.105886	-0.0951718
	PC aa C34:4	0.781189	0.161514			PC ae C40:4	0.110926	-0.0856907
	PC aa C32:2	0.774963	0.230362			PC ae C40:5	0.108953	-0.0894956
	C16	0.761281	0.53489			PC ae C40:6	0.10642	-0.0927468
	PC aa C32:1	0.731988	0.34261			PC ae C42:2	0.0878367	-0.129908
	Ser	0.704473	0.696131			PC ae C42:3	0.0914468	-0.127762
	C16:1	0.677702	0.439121			SM (OH) C14:1	0.103848	-0.0914865
	C18:1	0.658573	0.410426			SM (OH) C16:1	0.100978	-0.0822211
	Serotonin	0.65446	0.768718			SM (OH) C22:1	0.118582	-0.040994
	Tyr	0.654429	0.228211			SM (OH) C22:2	0.114288	-0.053113
	C4	0.642433	0.682967			SM (OH) C24:1	0.118441	-0.0352168
	Gln	0.593081	0.612897			SM C16:0	0.102821	-0.0951363
	Met	0.590983	0.393903			SM C16:1	0.106763	-0.0927248
	lysoPC a C16:1	0.572873	1.08257			SM C18:0	0.0907442	-0.103105
	lysoPC a C20:4	0.57074	0.703015			SM C18:1	0.0959761	-0.093878
	Glu	0.544364	0.498011			SM C24:0	0.115621	-0.0350903
	Leu	0.475253	0.31084			SM C24:1	0.114666	-0.0470025
	t4-OH-Pro	0.427628	0.399021			SM C26:0	0.10489	-0.0465703
	Ile	0.425725	0.594814			SM C26:1	0.112754	-0.022811

## Sheet: Plasma SS vs AA
VIPs	Var ID (Primary)	M3.VIP[1+2+0]	2.44693 * M3.VIP[1]cvSE		Loadings	C0	-0.0443501	-0.0737351
	PC ae C36:2	1.38007	0.344875			C2	0.0488385	-0.0481412
	lysoPC a C17:0	1.35914	0.27932			C3	-0.0476	-0.0646264
	PC ae C40:4	1.34866	0.267941			C3-DC (C4-OH)	0.0532439	-0.0937467
	PC ae C40:6	1.31759	0.177836			C4	-0.0597639	-0.080238
	PC ae C38:1	1.31555	0.424908			C5	-0.0388456	-0.0796484
	PC aa C38:5	1.31412	0.166141			C16	-0.0137661	-0.11913
	PC ae C40:1	1.31258	0.234905			C16:1	-0.0376577	-0.120424
	PC ae C38:2	1.31046	0.586909			C18:1	-0.0108221	-0.135312
	PC aa C36:5	1.28941	0.317027			C18:2	0.0010121	-0.135573
	PC aa C36:4	1.28714	0.262844			Ala	-0.0435266	0.123768
	Arg	1.27474	0.340206			Arg	0.12823	-0.00485729
	PC ae C38:4	1.26874	0.342186			Asp	-0.0808495	-0.0144815
	PC ae C32:2	1.26596	0.48277			Cit	-0.0543537	-0.0719111
	PC ae C40:2	1.26342	0.258475			Gln	0.0304104	0.105048
	PC aa C36:3	1.25584	0.365053			Glu	-0.0774876	0.00639662
	lysoPC a C18:2	1.25495	0.339061			His	-0.00861221	-0.0655956
	PC ae C38:3	1.25147	0.318764			Ile	-0.0545876	-0.0562089
	PC ae C34:3	1.23953	0.710199			Leu	0.0688409	0.108266
	PC ae C40:3	1.23316	0.292743			Met	-0.0662518	-0.0610967
	ADMA	1.23303	0.789795			Ser	-0.0166073	-0.036893
	PC ae C42:3	1.22376	0.331729			Thr	-0.0759347	-0.0635593
	PC aa C38:6	1.22065	0.213143			Tyr	0.0380789	0.117656
	PC ae C42:4	1.21929	0.252296			Ac-Orn	-0.0259802	-0.0917614
	SM (OH) C22:2	1.217	0.341325			ADMA	-0.114368	-0.0697297
	lysoPC a C16:0	1.20838	0.240124			alpha-AAA	-0.0578091	-0.0584617
	PC ae C36:1	1.20583	0.262623			Kynurenine	-0.0862394	-0.0533654
	PC aa C34:2	1.20545	0.287561			Putrescine	-0.107865	-0.0833884
	PC aa C32:3	1.19616	0.225417			Serotonin	0.0358427	-0.0547535
	Putrescine	1.18983	0.870138			Spermidine	-0.0686814	-0.0112182
	PC ae C40:5	1.18766	0.374947			Spermine	-0.0529065	-0.070949
	PC ae C38:0	1.17914	0.40635			t4-OH-Pro	0.00995884	0.126638
	PC aa C36:6	1.17368	0.388624			lysoPC a C16:0	0.115057	-0.0546309
	PC aa C36:2	1.17177	0.485271			lysoPC a C16:1	0.0319666	-0.0899009
	PC aa C40:2	1.16523	0.292277			lysoPC a C17:0	0.13531	-0.0298903
	SM (OH) C22:1	1.16501	0.393052			lysoPC a C18:1	0.103704	-0.079401
	PC ae C36:0	1.15555	0.269254			lysoPC a C18:2	0.122303	-0.0423039
	SM C16:1	1.1513	0.345498			lysoPC a C20:3	0.0493257	-0.0840828
	PC aa C36:0	1.14972	0.337288			lysoPC a C20:4	0.101015	-0.0293376
	PC ae C44:5	1.13657	0.432433			lysoPC a C24:0	0.0805712	-0.0952579
	PC ae C34:2	1.13346	0.640912			lysoPC a C26:0	0.0730934	-0.0855299
	PC ae C44:4	1.11784	0.360481			lysoPC a C26:1	0.080342	-0.0741417
	PC ae C36:3	1.11561	0.688876			lysoPC a C28:0	0.0908582	-0.076722
	PC ae C30:1	1.11545	0.344948			lysoPC a C28:1	0.0956068	-0.0753395
	lysoPC a C18:1	1.11081	0.513777			PC aa C24:0	0.0816291	-0.0670611
	lysoPC a C28:1	1.09817	0.182415			PC aa C26:0	0.0841976	-0.0826061
	PC aa C40:3	1.08725	0.503969			PC aa C28:1	0.0921697	-0.0759945
	PC ae C34:0	1.08675	0.567969			PC aa C30:0	-0.0460805	-0.138868
	PC aa C28:1	1.08455	0.207825			PC aa C30:2	0.0647599	-0.0720116
	PC aa C42:2	1.07404	0.39452			PC aa C32:0	-0.0495492	-0.124276
	PC aa C42:0	1.07122	0.422607			PC aa C32:1	-0.0603964	-0.121486
	PC ae C30:2	1.06279	0.39768			PC aa C32:2	0.0105097	-0.112429
	PC aa C42:1	1.05909	0.582133			PC aa C32:3	0.109904	-0.0896164
	SM C22:3	1.05508	0.372243			PC aa C34:1	0.016577	-0.128442
	PC ae C42:2	1.04464	0.460663			PC aa C34:2	0.112323	-0.0839533
	PC ae C44:6	1.04455	0.625281			PC aa C34:3	0.0763958	-0.0794826
	lysoPC a C20:4	1.04388	0.584831			PC aa C34:4	0.0646645	-0.119959
	lysoPC a C28:0	1.04264	0.239267			PC aa C36:0	0.104534	-0.0930784
	lysoPC a C24:0	1.02553	0.393406			PC aa C36:1	0.041972	-0.130131
	Kynurenine	1.02217	0.967992			PC aa C36:2	0.109546	-0.0819087
	Thr	1.00871	0.975389			PC aa C36:3	0.118581	-0.0825627
	PC aa C26:0	1.00653	0.297775			PC aa C36:4	0.123426	-0.0595691
	PC aa C42:6	1.00242	0.597194			PC aa C36:5	0.124971	-0.0692675
	PC aa C24:0	0.992238	0.388069			PC aa C36:6	0.109808	-0.0835683
	lysoPC a C26:1	0.976804	0.306982			PC aa C38:0	0.054858	-0.122883
	Met	0.962352	0.976191			PC aa C38:1	0.0761632	-0.0994818
	PC aa C38:4	0.960083	0.704707			PC aa C38:3	0.0707576	-0.118502
	SM (OH) C16:1	0.959514	0.675072			PC aa C38:4	0.0874633	-0.0545066
	SM (OH) C14:1	0.944647	0.656381			PC aa C38:5	0.12712	-0.068436
	PC ae C36:5	0.94181	0.441578			PC aa C38:6	0.114086	-0.0670877
	PC aa C38:3	0.940036	0.384379			PC aa C40:2	0.105725	-0.092564
	PC aa C42:5	0.939104	0.522956			PC aa C40:3	0.0951614	-0.0941101
	lysoPC a C26:0	0.936319	0.317151			PC aa C40:4	0.0658571	-0.11821
	Leu	0.928483	0.773466			PC aa C40:5	0.0702136	-0.113831
	PC aa C34:4	0.921644	0.312273			PC aa C40:6	0.0473593	-0.0751528
	alpha-AAA	0.91612	1.03372			PC aa C42:0	0.0949779	-0.078853
	PC aa C38:1	0.914089	0.427718			PC aa C42:1	0.0869518	-0.100331
	PC aa C34:3	0.904862	0.47251			PC aa C42:2	0.0927496	-0.105142
	PC aa C40:5	0.90426	0.601376			PC aa C42:4	0.0603777	-0.125288
	PC aa C42:4	0.903005	0.784019			PC aa C42:5	0.0757334	-0.1105
	PC aa C40:4	0.896729	0.540727			PC aa C42:6	0.0874547	-0.0835512
	PC ae C32:1	0.894201	0.335362			PC ae C30:0	0.0516125	-0.137659
	Glu	0.892292	0.869667			PC ae C30:1	0.103659	-0.0622035
	C4	0.886447	1.17223			PC ae C30:2	0.0922792	-0.0806972
	PC aa C32:1	0.88085	0.532203			PC ae C32:1	0.0572729	-0.133893
	Cit	0.877526	0.99404			PC ae C32:2	0.122166	-0.07115
	Ile	0.872152	0.875391			PC ae C34:0	0.099234	-0.0861047
	PC ae C42:1	0.865125	0.447218			PC ae C34:1	-0.0276476	-0.128715
	PC ae C30:0	0.864501	0.44266			PC ae C34:2	0.107549	-0.0638868
	Spermine	0.855247	1.21004			PC ae C34:3	0.120606	-0.0551756
	C3	0.850928	0.911892			PC ae C36:0	0.104213	-0.0969267
	PC aa C38:0	0.847429	0.548955			PC ae C36:1	0.110433	-0.099296
	SM (OH) C24:1	0.846967	0.531988			PC ae C36:2	0.136441	-0.0519285
	Asp	0.845888	0.97178			PC ae C36:3	0.103259	-0.0673866
	PC ae C38:6	0.841082	0.503001			PC ae C36:4	0.0193971	-0.118736
	PC aa C30:0	0.840834	0.52199			PC ae C36:5	0.076766	-0.108404
	C0	0.830767	0.64162			PC ae C38:0	0.111032	-0.0811274
	SM C26:1	0.824448	0.989144			PC ae C38:1	0.129396	-0.0494478
	Gln	0.808025	0.717141			PC ae C38:2	0.130623	-0.0341968
	PC aa C32:0	0.79891	0.563193			PC ae C38:3	0.119264	-0.0789466
	SM C24:0	0.797609	0.638463			PC ae C38:4	0.12198	-0.0705998
	Ala	0.785425	0.751634			PC ae C38:5	-0.0172703	-0.120647
	PC aa C40:6	0.782936	0.498454			PC ae C38:6	0.0725496	-0.0843563
	His	0.78011	0.720607			PC ae C40:1	0.128918	-0.0409797
	PC aa C36:1	0.779673	0.575216			PC ae C40:2	0.120978	-0.0631286
	PC ae C34:1	0.770556	0.371079			PC ae C40:3	0.117269	-0.0783597
	C3-DC (C4-OH)	0.766696	0.396758			PC ae C40:4	0.132189	-0.0576352
	SM C18:1	0.756265	0.651085			PC ae C40:5	0.109516	-0.0938742
	PC aa C30:2	0.756068	0.502042			PC ae C40:6	0.126273	-0.0712072
	C16:1	0.736321	0.578682			PC ae C42:1	0.0665665	-0.109812
	Tyr	0.733164	0.674071			PC ae C42:2	0.0899661	-0.0869348
	C5	0.728157	0.907236			PC ae C42:3	0.115946	-0.0535141
	PC aa C34:1	0.724814	0.222992			PC ae C42:4	0.114653	-0.0576494
	SM C16:0	0.724587	0.811445			PC ae C44:4	0.0997052	-0.0887441
	C18:1	0.714717	0.374593			PC ae C44:5	0.103888	-0.0796602
	C18:2	0.706577	0.322055			PC ae C44:6	0.0864213	-0.111652
	Spermidine	0.700478	0.873241			SM (OH) C14:1	0.0845483	-0.058229
	lysoPC a C20:3	0.694482	0.426049			SM (OH) C16:1	0.0809706	-0.0696324
	Ac-Orn	0.693646	0.862158			SM (OH) C22:1	0.109436	-0.0825095
	SM C24:1	0.690184	0.374898			SM (OH) C22:2	0.117446	-0.0680312
	PC aa C32:2	0.684691	0.244807			SM (OH) C24:1	0.0609123	-0.11464
	t4-OH-Pro	0.651097	0.217782			SM C16:0	0.0393872	-0.108176
	C16	0.646087	0.457083			SM C16:1	0.111414	-0.0623022
	lysoPC a C16:1	0.638535	0.243218			SM C18:0	-0.00415797	-0.0542704
	PC ae C36:4	0.637721	0.631705			SM C18:1	0.0483334	-0.0639344
	PC ae C38:5	0.636444	0.308613			SM C20:2	0.0380542	-0.0515476
	C2	0.58789	0.50989			SM C22:3	0.10063	-0.0579594
	Serotonin	0.573219	0.585594			SM C24:0	0.0628057	-0.0862806
	SM C18:0	0.556696	0.367669			SM C24:1	-0.0209581	-0.120719
	SM C26:0	0.503043	0.466573			SM C26:0	-0.0115357	-0.0869707
	SM C20:2	0.495398	0.861348			SM C26:1	-0.0648753	-0.0952121
	Ser	0.469054	1.05088
