# Supplementary material for: Metabolomic Profiling of Plasma and Erythrocytes in Sickle Mice Points to Altered Nociceptive Pathways
Source: Cells. 2020 May 26;9(6):1334. doi: 10.3390/cells9061334 (PMC7349104; doi:10.3390/cells9061334)
Supplement: Supplementary file 1 [file cells-09-01334-s001.zip › Table S3.xlsx]

## Sheet: Red blood cells HbSS vs HbAS
SUPPLEMENTARY TABLE S2 (red blood cells HbSS compared with HbAS)
			Measured metabolites (μmol/L)
			Carnitine and Acylcarnitines									Amino acids																			Biogenic amines													Lysophosphatidylcholines
Sample Identification	sex	group	C0	C2	C3	C4	C3-DC (C4-OH)	C16	C18	C18:1	C18:2	Ala	Arg	Asn	Asp	Cit	Gln	Glu	Gly	His	Ile	Lys	Met	Orn	Phe	Pro	Ser	Thr	Tyr	Val	Ac-Orn	ADMA	alpha-AAA	Carnosine	Histamine	Met-SO	Putrescine	Serotonin	Spermidine	Spermine	t4-OH-Pro	Taurine	total DMA	lysoPC a C16:0	lysoPC a C16:1	lysoPC a C17:0	lysoPC a C18:0	lysoPC a C18:1	lysoPC a C18:2
GR14 32912	F	AS	4.76	5.21	0.265	0.169	0.151	0.485	0.097	0.152	0.056	39.6	12.9	6.95	29.4	9.32	38.6	48.1	93.7	5.96	5.1	32.3	3.72	4.68	4.76	11.3	20.5	15.5	5.29	11.1	0.568	0.205	3.37	0.256	0.474	0	0.613	0.1	32	0.576	2.77	35	0.501	10.9	0.057	0.202	7.52	0.767	0.734
GR15 32753	F	AS	6.79	5.12	0.339	0.29	0.176	0.446	0.09	0.185	0.058	48.9	13	8.15	58.3	5.68	37.4	53.9	123	6.78	6.5	29.3	3.99	4.74	5.05	13.4	19.5	20.2	6.79	14.4	0.537	0.14	2.86	0.237	0.48	0.293	0.367	0.211		0.809	1.17	52.2	0.441	8.72	0.086	0.216	6.83	0.864	0.745
GR24 32658	F	AS	4.01	2.32	0.256	0.117	0.114	0.299	0.072	0.118	0.041	36.4	10.6	5.01	19.7	4.79	48.9	19.5	44.2	6.53	6.27	20.8	4.14	4.36	4.79	8.87	13.3	13.2	5.09	12.8	0.468	0	2.12	0.22	0.494	0.232	0	0.134	11.4	0.625	0.841	21.9	0.39	8.96	0.065	0.2	6.58	0.756	0.883
GR28 32749	F	AS	8.26	5.95	0.474	0.301	0.162	0.5	0.111	0.189	0.073	51.3	13.7	10.3	75.2	6.16	42.4	59.4	114	7.79	6.33	24.3	3.8	4.71	6.13	15.1	21.1	18.2	5.72	14.8	0.498	0.259	1.81	0.239	0.485	0.279	0.462	0.181		0.917	0.872	58.5	0.445	13.2	0.144	0.429	8.33	1.09	0.999
GR4 32752	F	AS	4.13	3.09	0.256	0.127	0.123	0.34	0.099	0.155	0.05	34.3	15	5.97	24.2	6.39	44.6	20.8	58.7	4.83	4.41	23.7	3.34	4.41	3.55	8.82	12.2	12.7	4	11.1	0.566	0.105	2.63	0.232	0.484	0.255	0	0.078	13.6	0.59	1.02	29.4	0.431	12.7	0.088	0.264	11.5	0.957	1.13
GR1 32748	M	AS	3.05	4.59	0.249	0.188	0.141	0.444	0.086	0.177	0.06	28	10.7	6.27	19	6.56	54.5	23.9	74.9	7.73	6.36	21.8	4.33	4.46	6.34	11	15.2	14.9	7.69	16.7	0.527	0	2.29	0.222	0.486	0.372	0	0.18	15.3	0.899	1.68	51.2	0.423	21.1	0.175	0.407	8.84	1.96	2.73
GR10 32655	M	AS	2.81	2.71	0.155	0.112	0.109	0.264	0.059	0.105	0.04	19	7.66	3.8	18.2	3.98	49.4	20.2	41.1	4.09	4.13	14.3	2.97	3.76	3.59	6.5	9.23	8.4	4.29	10.2	0.498	0	1.8	0.212	0.48	0	0	0.202	8.39	0.875	1.11	25.3	0.364	13.3	0.132	0.335	5.87	1.32	2.1
GR26 32481	M	AS	3.96	2.9	0.236	0.127	0.12	0.331	0.079	0.15	0.05	31.1	9.03	5.81	24.4	5.67	62	26.3	56.3	5.64	6	17	3.85	4.81	4.59	9.12	17.8	13.8	4.89	12.8	0.558	0.119	2.22	0	0.472	0.23	0	0.165	11.6	1.12	1.24	36.9	0.411	12.4	0.087	0.269	5.47	0.894	0.953
GR29 32691	M	AS	3.52	3.72	0.24	0.16	0.143	0.407	0.078	0.135	0.053	29.5	9.56	5.99	19.8	5.19	60.5	27.4	55.6	6.23	5.61	20.6	3.69	5.07	4.32	9.02	20.9	17.3	4.56	12.7	0.517	0.063	2.1	0.217	0.478	0.371	0.388	0.128	14	1.12	1.59	35.4	0.397	14	0.089	0.247	5.88	0.95	1.22
GR3 32456	M	AS	4.04	2.09	0.169	0.124	0.115	0.204	0.047	0.084	0.034	44.4	9.66	5.12	38.4	5.74	48.5	24.1	73.5	5.84	5.14	23.9	4.11	5.66	3.93	10.7	13.8	14.6	5.98	13.1	0.562	0	2.12	0.211	0.503	0.364	0	0.099	11.8	0.889	1.71	33.6	0.355	11.2	0.151	0.181	5.47	1.18	2
GR32 32746	M	AS	3.54	4.29	0.256	0.208	0.152	0.364	0.09	0.15	0.064	23.8	8.65	4.39	16.3	4.83	41.6	22.9	53.9	6.66	9.28	16.4	4.1	3.97	5.43	8.65	12.6	12.4	5.61	18.2	0.467	0.085	2.11	0.227	0.491	0.315	0	0.579	13.4	0.73	1.56	44.4	0.394	13.2	0.117	0.181	4.9	1.14	1.33
GR35 32747	M	AS	4.02	3.95	0.241	0.166	0.135	0.297	0.065	0.138	0.053	26.8	11	5.19	19.2	4.19	57	24.7	86.4	7.58	8.8	19.6	4.86	4.58	5.89	10.2	14.4	12.4	6.23	16.7	0.411	0.069	1.28	0.224	0.474	0.266	0.356	0.198	13.8	0.831	1.53	33	0.38	13.1	0.137	0.281	5.42	1.14	1.55
GR37 32511	M	AS	8.47	3.19	0.359	0.186	0.127	0.258	0.069	0.128	0.063	50.7	9	9.65	101	4.73	46.7	45.3	120	6.15	6.19	21	4.91	5.71	5.27	13.8	20.1	22.7	7.44	14.8	0.421	0.126	1.49	0.222	0.48	0.302	0.45	0.213	29.4	0.899	2.05	37.4	0.39	6.2	0.054	0.15	3.27	0.631	0.604
GR5 32693	M	AS	3.04	3.12	0.189	0.114	0.123	0.325	0.068	0.136	0.045	23.4	10.2	4.03	21	4.48	49.9	20.5	53.3	5.71	4.94	21	3.89	4.81	4.42	7.84	11.5	11.7	4.42	13.7	0.518	0	2.2	0	0.489	0.209	0	0.087	9.87	0.729	1.16	29	0.374	17.3	0.134	0.325	7.21	1.54	2.34
GR11 32573	F	SS	12.4	4.16	0.719	0.192	0.193	0.516	0.12	0.236	0.071	59.7	12	12.3	154	3.93	15.1	69.1	188	7.05	6.48	28.1	5.23	4.9	6.16	19	14.2	19.5	7.28	14.6	0.441	0.166	1.12	0.226	0.483	0.278	0.858	0.418		0.741	1.33	104	0.526	7.24	0.22	0.171	2.86	1.71	1.26
GR12 32911	F	SS	8.62	4.22	0.457	0.178	0.179	0.51	0.125	0.223	0.069	60.7	7.47	10.5	80.1	5.91	34.5	84.2	178	5.8	7.46	37	4.94	11.6	6.08	14.6	23.5	22.3	6.28	14.6	0.405	0.379	1.18	0.251	0.478	0.276	0.617	0.088		0.302	2.22	40	0.509	6.79	0.136	0.164	2.66	1.1	0.979
GR16 32657	F	SS	15.2	5.71	0.679	0.232	0.228	0.624	0.118	0.283	0.076	43.4	20.3	11.2	93.4	4.51	30.2	67.1	175	7.43	8.24	34.6	4.61	6.86	6.42	19.2	17.6	22.6	6.54	17.1	0.525	0.33	1.59	0.226	0.487	0.254	0.623	0.236		0.592	1.06	63.9	0.57	7.27	0.181	0.131	3.91	1.48	1.16
GR17 32578	F	SS	11.7	3.98	0.812	0.269	0.168	0.445	0.093	0.206	0.071	53.8	15.4	12.9	89.2	3.88	21.8	47	157	5.99	6.49	24.6	4.83	5.29	6.2	18.1	16.2	17.4	8.68	14.7	0.466	0.335	1.37	0.219	0.479	0.234	0.923	0.299		0.821	1.4	72.3	0.499	4.83	0.137	0.089	2.31	0.934	0.753
GR19 32659	F	SS	14	5.14	0.791	0.239	0.174	0.623	0.13	0.256	0.068	50	18.9	12.2	83.4	4.93	30.8	61.2	148	6.63	7.1	41.8	5.17	8.19	5.34	15.2	17.1	20.9	6.64	14.3	0.498	0.358	1.36	0.233	0.477	0.264	0.815	0.136		0.564	1.12	65.1	0.602	5.88	0.17	0.137	2.91	1.38	0.988
GR2 32572	F	SS	9.69	4.23	0.474	0.21	0.22	0.341	0.071	0.174	0.055	38.5	10.9	8.5	110	4.89	34.3	51.6	143	4.14	6.25	25.4	4.43	5.33	4.19	12.9	13	15.6	5.63	9.95	0.553	0.183	1.18	0.225	0.477	0.317	1.25	0.296		0.689	1.25	75.4	0.482	12.2	0.144	0.215	7.56	1.23	1.35
GR20 32751	F	SS	12.7	7.39	0.788	0.274	0.236	0.475	0.094	0.214	0.078	46.6	16.9	11.7	75.6	5.12	32.9	79.7	160	7.15	9.87	43.6	5.85	11.9	6.93	15.8	28	24	6.39	21.8	0.514	0.249	1.79	0.255	0.481	0.255	0.678	0.148		0.583	1.22	64	0.545	8.2	0.119	0.247	4.29	0.83	0.709
GR21 32750	F	SS	17.4	4.56	0.908	0.391	0.193	0.613	0.159	0.27	0.07	57.9	17.5	14.2	160	4.39	17.3	62.2	232	6.1	9.07	33.1	5.2	6	5.93	16.9	18.3	23	7.05	16.2	0.435	0.189	1.26	0.246	0.474	0.315	0.98	0.112		0.462	1.24	95.5	0.61	6.1	0.242	0.096	2.67	2.11	1.68
GR22 …	F	SS	12.9	4.64	0.65	0.2	0.228	0.537	0.131	0.314	0.106	55.3	21.4	15.9	98.8	7.01	31.3	56.1	235	6.43	11.1	40.9	5.06	7.21	6.86	19.8	22.8	32.4	6.71	18.5	0.422	0.213	1.53	0.219	0.471	0.224	0.786	0.099		0.7	2.35	76.3	0.586	4.43	0.122	0.132	2.7	1.03	0.883
GR23 32910	F	SS	10.1	5.9	0.899	0.466	0.254	0.617	0.152	0.285	0.093	57.9	6.75	16	80	5.87	37.7	83.4	209	5.44	7.48	37.7	5.83	11.7	6.26	18.8	27.6	34.5	6.94	15.9	0.562	0.217	1.3	0.258	0.476	0.224	1.63	0.082		0.416	2.3	54.3	0.553	3.54	0.075	0.062	1.86	0.589	0.484
GR25 32656	F	SS	18.3	4.79	1.15	0.268	0.286	0.77	0.184	0.381	0.096	47	13.1	15.7	220	5.64	20.1	72.9	244	5.13	8.3	29.1	4.43	5.68	6.04	22.5	14.2	29.3	6.95	13.8	0.439	0.383	1.27	0.246	0.5	0.229	1.17	0.243		0.565	1.51	90.6	0.571	6.2	0.187	0.103	3.34	1.8	1.3
GR30 32576	F	SS	16	5.72	0.847	0.277	0.287	0.674	0.132	0.36	0.101	57.1	15	20.1	164	5.27	26.8	65.3	220	8.54	6.35	34.8	5.48	5.89	7.02	20.6	20.9	20.6	8.12	15	0.507	0.249	1.04	0.246	0.487	0.259	1.13	0.544		0.854	1.44	82.5	0.556	4.55	0.101	0.108	2.49	0.773	0.512
GR31 32577	F	SS	18.1	4.32	1.15	0.35	0.216	0.85	0.197	0.317	0.084	52.3	15.3	15.1	238	5.65	15.6	72.4	192	5.37	7.57	24.1	4.75	4.85	5.91	20.9	15.6	18.6	7.77	11.9	0.46	0.425	1.3	0.223	0.479	0	1.3	0.223		0.569	1.36	111	0.592	5.07	0.118	0.12	2.61	1.28	0.833
GR36 32909	F	SS	10.1	6.63	0.738	0.292	0.234	0.55	0.114	0.223	0.073	44.3	10.8	8.89	103	5.84	27.7	75.7	204	6.07	5.8	35.8	4.78	8.81	5.27	14.5	22	20.7	4.85	13.5	0.511	0.189	1.47	0.268	0.471	0.281	0.869	0.076		0.428	2.16	43	0.633	4.62	0.102	0.066	2.87	0.646	0.499
GR8 32579	F	SS	9.21	4.48	0.623	0.261	0.193	0.352	0.068	0.152	0.063	38.8	11.8	8.75	57.6	5.26	30.4	34.2	112	5.75	9.08	23.9	5.35	5.97	6.45	14.1	11.7	12.5	10	15	0.487	0.296	1.42	0.232	0.485	0	0.97	0.484		0.892	1.19	93.2	0.444	8.72	0.139	0.161	4.03	1.17	1.73
GR13 32457	M	SS	14.3	3.39	0.994	0.196	0.151	0.546	0.098	0.237	0.102	59.8	16.6	12.4	294	4.55	15.2	78.6	223	7.55	7.89	32.4	5.31	6.73	7.27	19	20.2	25.5	7.72	17.5	0.45	0.299	1.22	0.217	0.484	0.252	0.403	0.139		0.747	2.42	73.1	0.515	5	0.193	0.086	1.96	1.58	1.69
GR18 32690	M	SS	13.6	5.21	0.668	0.387	0.233	0.572	0.104	0.267	0.089	47.4	17.3	12.1	134	4.61	35.3	78.8	190	6.62	9.24	34.6	4.74	6.81	6.17	16.4	24.5	26.8	6.37	18.5	0.431	0.285	1.21	0	0.485	0.281	0.48	0.115		0.401	1.43	56.6	0.596	5.55	0.133	0.127	2.34	1.06	0.781
GR27 32692	M	SS	11.6	3	0.631	0.164	0.189	0.343	0.082	0.152	0.058	46.5	17.4	12.3	136	4.24	32.1	60.5	209	5.08	8.71	29.8	4.85	5.34	4.75	14.7	12.3	22.6	5.21	14.3	0.461	0.251	1.09	0.215	0.477	0.237	0.74	0.125		0.44	1.75	62.7	0.583	3.62	0.079	0.096	1.61	0.566	0.435
GR33 32806	M	SS	12.8	5.4	0.776	0.281	0.375	0.53	0.102	0.267	0.077	30	9.84	7.83	98.7	3.81	13.4	55	172	4.4	7.95	19.1	4.16	5.73	5.18	17.6	12.7	15.9	4.83	13.2	0.484	0.12	1.1	0.213	0.477	0.204	0.845	0.239		0.436	1.61	59.1	0.557	5.71	0.109	0.114	2.69	0.98	0.705
GR34 32480	M	SS	10.6	3.68	0.754	0.211	0.168	0.39	0.073	0.176	0.077	28.7	9.01	8.09	61.2	3.54	24.6	42.3	103	4.64	4.66	16.3	3.47	4.72	4.45	11.5	12.2	13.1	5.01	11.8	0.422	0.125	1.21	0.212	0.476	0	0.397	0.203	27.9	0.462	0.827	45.2	0.434	4.08	0.081	0.093	1.82	0.659	0.471
GR6 32805	M	SS	10.2	5.88	0.538	0.244	0.273	0.33	0.07	0.154	0.064	40.4	10.1	10.1	79.4	5.23	42.7	45.2	156	5.15	13.5	31.4	6.11	9.5	7.3	16.4	19.4	22.1	7.34	23.5	0.527	0.236	1.23	0.23	0.522	0.301	0.854	0.092		0.48	1.95	76.6	0.529	18.3	0.221	0.269	5.84	2.02	3.75
GR7 32736	M	SS	12.2	2.21	0.843	0.394	0.134	0.393	0.078	0.134	0.061	50.7	20.7	9.98	216	4.39	21	33.7	172	5.35	7.13	37.4	4.36	8.21	4.95	15.7	13.9	19.1	5.79	15.4	0.554	0.271	1.55	0.223	0.481	0.297	0.618	0.094		0.542	3.18	53.5	0.514	9.92	0.111	0.193	5.31	1.04	1.12
GR9 32654	M	SS	7.3	3.62	0.364	0.135	0.139	0.28	0.062	0.121	0.051	32.8	8.07	7.54	83	4.37	40.3	44.5	109	4.91	5.69	22.5	3.76	5.36	5.12	10.3	14.2	13.6	5.16	14.1	0.414	0.09	1.37	0.219	0.472	0.241	0.643	0.17	18.4	0.622	1.54	59	0.446	10.4	0.132	0.202	4.33	1.1	1.18
[truncated: 82 more columns]
