# Supplementary material for: Metabolomic Profiling of Plasma and Erythrocytes in Sickle Mice Points to Altered Nociceptive Pathways
Source: Cells. 2020 May 26;9(6):1334. doi: 10.3390/cells9061334 (PMC7349104; doi:10.3390/cells9061334)
Supplement: Supplementary file 1 [file cells-09-01334-s001.zip › Table S4.xlsx]

## Sheet: Plasma HbSS vs HbAA
SUPPLEMENTARY TABLE S4 (Plasma HbSS compared with HbAA)
			Measured metabolites (μmol/L)
			Carnitine and Acylcarnitines										Aminoacids													Biogenic amines									Lysophosphatidylcholines												Phosphatidylcholines
Sample Identification	Genotype	Sex	C0	C2	C3	C3-DC (C4-OH)	C4	C5	C16	C16:1	C18:1	C18:2	Ala	Arg	Asp	Cit	Gln	Glu	His	Ile	Leu	Met	Ser	Thr	Tyr	Ac-Orn	ADMA	alpha-AAA	Kynurenine	Putrescine	Serotonin	Spermidine	Spermine	t4-OH-Pro	lysoPC a C16:0	lysoPC a C16:1	lysoPC a C17:0	lysoPC a C18:1	lysoPC a C18:2	lysoPC a C20:3	lysoPC a C20:4	lysoPC a C24:0	lysoPC a C26:0	lysoPC a C26:1	lysoPC a C28:0	lysoPC a C28:1	PC aa C24:0	PC aa C26:0	PC aa C28:1
pl 39939	AA	F	0.00372647	0.00964838	0.000154547	9.04174e-05	0.000109194	0.000106883	0.000100239	3.09095e-05	9.85059e-05	4.44865e-05	0.0716406	0.0199901	0.00214633	0.0129126	0.123349	0.00649966	0.0158592	0.0514195	0.0782847	0.0145881	0.0264319	0.0554637	0.0166969	0.000517084	0.000190079	0.000470864	0.00052575	0.00032065	0.000189212	0.00129704	6.58632e-05	0.0029754	0.066152	0.000904174	0.00093595	0.00985059	0.032065	0.0011295	0.0148481	0.000196145	0.000106305	6.81742e-05	8.08846e-05	9.93725e-05	5.43082e-05	0.000239187	8.31956e-05
pl 39942	AA	F	0.00694572	0.0156435	0.000250296	0.000104186	0.000142669	0.000156748	0.000150803	3.94216e-05	0.000121394	4.84949e-05	0.0985541	0.0277203	0.00242474	0.0158312	0.134534	0.0112633	0.0169576	0.0425503	0.0647641	0.0178023	0.0328514	0.0491206	0.0278454	0.000416117	0.000220573	0.000535008	0.000240284	0.000325385	0.000273761	0.000844749	4.97464e-05	0.00334771	0.0528751	0.000885423	0.000682057	0.00982412	0.0278454	0.00109192	0.0157374	0.000201488	9.91798e-05	8.07205e-05	8.72908e-05	9.10452e-05	5.22493e-05	0.000208059	6.72671e-05
pl 39944	AA	M	0.00833979	0.00570503	0.000193797	5.9881e-05	8.07849e-05	8.40512e-05	0.000121286	2.63476e-05	0.000104737	4.24611e-05	0.117585	0.000783897	0.0114318	0.00864464	0.11998	0.0136529	0.00986404	0.0446386	0.0611875	0.0135875	0.0226459	0.0553083	0.0129125	0.000352754	0.000322269	0.00052913	0.000272186	0.000396303	4.07191e-05	0.00111923	3.57109e-05	0.00259122	0.0692442	0.00120851	0.000740347	0.0114754	0.0283074	0.000744702	0.00968984	0.000250412	0.000142626	0.000111923	9.68984e-05	0.000116496	5.11711e-05	0.000311381	9.08014e-05
pl 39973	AA	M	0.00373157	0.0120516	0.000157279	0.000118028	0.000110565	0.000116923	0.000145669	4.36732e-05	0.000121345	5.44533e-05	0.0591523	0.019266	0.0026812	0.00851351	0.124386	0.01418	0.0155897	0.0417383	0.060258	0.013102	0.0216984	0.0386978	0.0146499	0.000588759	0.000174693	0.000563882	0.00012715	0.000309582	0.000231357	0.00117199	9.45331e-05	0.00655098	0.0732494	0.00131572	0.000948096	0.010863	0.0323403	0.000751842	0.00939803	0.00023578	0.000123556	8.29238e-05	9.01105e-05	0.000106142	3.89742e-05	0.000247666	8.40295e-05
pl 39974	AA	M	0.00336425	0.0102434	0.00014863	8.2851e-05	7.23063e-05	8.05914e-05	0.000133064	3.28893e-05	0.000119757	5.37276e-05	0.0707999	0.0220936	0.00211647	0.00964084	0.117247	0.00886254	0.0154404	0.0411744	0.055234	0.0150889	0.0241272	0.0484553	0.0147123	0.000504638	0.00018403	0.000497106	0.000148881	0.000226961	0.00011097	0.000848595	6.02552e-05	0.00818467	0.0728084	0.00103187	0.00100928	0.0116242	0.0323872	0.000780808	0.00951531	0.000247549	0.000147374	7.28084e-05	0.000115991	0.000135072	5.29744e-05	0.000281191	9.4902e-05
pl 42045	AA	M	0.00433588	0.0144792	0.000225992	0.000106163	0.000127449	0.000135069	0.000116937	3.12709e-05	0.000104061	4.6775e-05	0.0488772	0.0186312	0.00260153	0.0106163	0.134544	0.00896083	0.0165026	0.0352126	0.0609652	0.0117726	0.0219948	0.0415194	0.0140062	0.000586001	0.000161873	0.000643813	0.00016345	0.000202604	0.000146106	0.000638558	7.80459e-05	0.00441472	0.0859293	0.00124295	0.00118251	0.0127186	0.0328476	0.000830388	0.0101433	0.000310081	0.000237817	0.000148997	0.000142164	0.00017107	6.28046e-05	0.000428333	0.000133493
pl 42046	AA	M	0.00472896	0.0120087	0.000157918	0.000104324	0.000106616	0.000106616	0.00012152	3.29594e-05	0.000102891	4.78628e-05	0.0567475	0.0192311	0.00261382	0.00905667	0.122666	0.010719	0.0162791	0.0355388	0.0550279	0.0117507	0.0208074	0.0429905	0.0152473	0.000550279	0.000149034	0.00054168	0.000155339	0.000189445	9.17131e-05	0.000782427	5.90403e-05	0.00343924	0.0768097	0.00116074	0.00108336	0.0117221	0.0329594	0.000813954	0.0104037	0.000315264	0.000221258	0.000144162	0.000130118	0.000155339	6.16197e-05	0.000415575	0.000136137
pl 42047	AA	M	0.0086826	0.0112931	0.000210255	8.17186e-05	0.000136765	0.000175071	0.000157762	3.97243e-05	0.000137333	6.32752e-05	0.0859748	0.0234374	0.00343332	0.0177341	0.114066	0.0113782	0.0151236	0.0314957	0.044548	0.0138751	0.0257357	0.0405756	0.0267004	0.00042278	0.000221889	0.000516416	0.000334819	0.000174503	9.70408e-05	0.000862585	7.29225e-05	0.00334819	0.0703688	0.00108958	0.00113782	0.0115201	0.0297932	0.00110377	0.0129955	0.000262181	0.00015152	0.000109526	0.000122294	0.00014017	4.65342e-05	0.000314957	0.000104418
pl 42053	AA	F	0.00333749	0.0114936	0.000159838	0.000105218	0.000175587	0.000114601	0.000196362	6.83582e-05	0.000168215	7.07038e-05	0.0586406	0.0187985	0.00235233	0.00851127	0.101197	0.0127334	0.0171901	0.030225	0.0395405	0.0129344	0.0217138	0.0358545	0.0140067	0.000774056	0.000175252	0.000368598	0.000509336	0.000485879	0.00086453	0.00144423	6.4002e-05	0.00321351	0.0760652	0.00135041	0.000971759	0.011259	0.0328052	0.0013035	0.0140402	0.000361896	0.000247631	0.000166539	0.000157157	0.00020541	8.44425e-05	0.00044902	0.000159838
pl 42055	AA	F	0.00334647	0.0106125	0.000133717	9.05599e-05	0.000148575	9.86961e-05	0.00017829	6.29674e-05	0.000136194	5.97837e-05	0.0863149	0.0211188	0.00256822	0.010471	0.111431	0.00806549	0.0148929	0.0282292	0.033677	0.0133364	0.0246917	0.0396199	0.0110724	0.000848999	0.00020093	0.000399737	0.000711037	0.000367899	0.000235243	0.000803011	7.99474e-05	0.00314483	0.0739336	0.00150697	0.000902061	0.0108247	0.033394	0.00110724	0.0137962	0.000312715	0.000222155	0.000170507	0.00016131	0.000177229	8.20699e-05	0.000424499	0.000148575
pl 39934	SS	M	0.0125263	0.00961994	0.000406886	9.67806e-05	0.00053767	0.000208384	0.000154326	6.48111e-05	0.000129622	6.16141e-05	0	0.0028947	0.173508	0.0293539	0	0	0.0485356	0.0764364	0	0.056964	0	0.180773	0	0.00106372	0.000653923	0.00871898	0.00444668	0.00119741	7.84708e-06	0.0079052	0.000383635	0	0.048245	0.00171183	0.000523139	0.0115672	0.0176705	0.00117997	0.00494075	0.000170601	8.39928e-05	4.73731e-05	5.58014e-05	5.28951e-05	1.91817e-05	0.000156942	4.47574e-05
pl 39938	SS	F	0.00585593	0.0114767	0.000234943	7.38459e-05	0.000225065	0.000123468	0.000139225	4.37431e-05	0.00013852	5.10336e-05	0.0997154	0.00184615	0.0305731	0.0134051	0.123704	0.0750218	0.00498577	0.0446838	0.0378636	0.0164389	0.0214953	0.0562075	0.0147457	0.000418617	0.000470356	0.000507984	0.00052915	0.000813716	0.000442134	0	0.000104419	0.00289269	0.0522095	0.000745514	0.00062087	0.00834882	0.0219891	0.000696127	0.00933656	0.000261047	0.000202018	0.000120646	0.000135462	0.000141577	6.70257e-05	0.000315138	0.000104889
pl 39946	SS	F	0.00351636	0.0096176	0.000138792	7.24231e-05	0.000188626	0.000122491	0.0001679	4.56429e-05	0.000131573	5.19304e-05	0.117367	0.00570536	0.0351636	0.00940802	0.119696	0.149504	0.00388896	0.0414512	0.056355	0.0187462	0.0194448	0.0584508	0.0151832	0.000339993	0.000353965	0.00087094	0.00279446	0.000558892	7.82449e-05	0.00232872	0.000112011	0.00256159	0.0498345	0.000845324	0.000582179	0.00682314	0.0153928	0.000528619	0.00619439	0.000212146	0.000132504	9.89705e-05	9.19843e-05	0.000119929	4.75058e-05	0.00029109	7.70805e-05
pl 39947	SS	F	0.00446201	0.0102423	0.000132086	6.69302e-05	0.000137663	9.35501e-05	0.000146029	4.20849e-05	0.000128283	5.09582e-05	0.130311	0.000788458	0.0149072	0.0132593	0.157185	0.0367609	0.0104198	0.038282	0.0441131	0.0154903	0.0210424	0.0783387	0.0127269	0.000408173	0.000420849	0.000638879	0.0004893	0.000532399	5.9071e-05	0.00119917	4.96906e-05	0.00413243	0.0567892	0.00106733	0.000628738	0.00935501	0.0261129	0.00086198	0.00831557	0.000202058	9.22825e-05	5.9071e-05	6.99725e-05	8.01134e-05	3.37186e-05	0.000212453	7.30147e-05
pl 39976	SS	M	0.00320865	0.00422637	0.000190823	3.64684e-05	0.000115201	6.75655e-05	6.19114e-05	2.51604e-05	4.21224e-05	2.34642e-05	0.342068	0.00024595	0.0422637	0.00838207	0.171034	0	0.0133576	0.0325106	0.0571055	0.0190823	0.0282701	0.0487659	0.0322279	0.000428291	0.000230401	0.00244536	0.00129194	0.000357616	8.48102e-06	0.00172447	9.13123e-05	0.0156899	0.0224747	0.000838207	0.000336414	0.0049614	0.00906056	0.000569642	0.00231815	7.1806e-05	5.04621e-05	2.44536e-05	3.9154e-05	2.95422e-05	1.31456e-05	0.00010262	2.89768e-05
pl 39977	SS	M	0.0141238	0.00901752	0.00048528	0.00013653	0.00114801	0.000316156	0.000168762	8.0035e-05	0.000151741	8.32944e-05	0	0.00782243	0	0.0438201	0	0	0.0564953	0.0930724	0	0.0626519	0.115526	0.182523	0	0.00146671	0.000807593	0.012639	0.00579439	0.00138341	4.8528e-05	0	0.000836565	0	0.0394743	0.00131822	0.000517874	0.00908995	0.0169124	0.00108283	0.00525117	0.000185783	0.000117336	5.39603e-05	8.07593e-05	8.0035e-05	3.22313e-05	0.00024771	6.08411e-05
pl 39979	SS	F	0.00480448	0.00965825	0.000146106	7.71181e-05	0.000103481	7.09585e-05	0.00017444	5.24798e-05	0.000129844	5.42044e-05	0.128366	0.00268558	0.00963361	0.0142163	0.132554	0.0118757	0.00973216	0.0379431	0.0369576	0.0149309	0.0195136	0.06677	0.0146352	0.000485376	0.000364648	0.000655381	0.000234557	0.00045581	6.23351e-05	0.00183556	4.06533e-05	0.00381895	0.0657845	0.00133047	0.000611032	0.0108162	0.0288269	0.000864807	0.00995391	0.00021805	0.000103481	5.61755e-05	5.7161e-05	8.82054e-05	3.22763e-05	0.000200064	7.34224e-05
pl 42056	SS	M	0.00615255	0.0121287	0.000206629	7.82851e-05	0.000206629	0.000169801	0.000126579	3.50629e-05	0.000112466	5.07199e-05	0.119302	0.000577766	0.0392528	0.0159878	0.114892	0.107394	0.00425606	0.0416785	0.0522636	0.0150837	0.0260215	0.0590997	0.0142016	0.000802698	0.000458684	0.000527046	0.00144441	0.000630691	0.000288883	0.00379297	0.000100337	0.00502789	0.0538072	0.000743157	0.000637307	0.00763004	0.0204423	0.000610844	0.00705668	0.000251394	0.000148852	7.80646e-05	8.66649e-05	9.21779e-05	4.16785e-05	0.000255805	8.40186e-05
pl 42058	SS	F	0.00504195	0.0125923	0.000166309	8.1524e-05	0.000229772	0.000165306	0.000190139	4.79111e-05	0.000158533	5.79448e-05	0.114134	0.00178851	0.0386299	0.011589	0.123666	0.0780122	0.00341147	0.0298503	0.0326096	0.0143482	0.0214722	0.0476602	0.0132696	0.000649684	0.000441484	0.00049667	0.00155021	0.000820257	3.46164e-05	0.00421417	0.000107612	0.00378773	0.0597007	0.00100086	0.000649684	0.00842833	0.0242816	0.000837816	0.00782631	0.000273419	0.000161292	9.95848e-05	8.75443e-05	9.55713e-05	4.79111e-05	0.000313554	9.88322e-05
[truncated: 84 more columns]
