# Supplementary material for: Metabolomic Profiling of Plasma and Erythrocytes in Sickle Mice Points to Altered Nociceptive Pathways
Source: Cells. 2020 May 26;9(6):1334. doi: 10.3390/cells9061334 (PMC7349104; doi:10.3390/cells9061334)
Supplement: Supplementary file 1 [file cells-09-01334-s001.zip › Table S5.xlsx]

## Sheet: Red blood cells HbSS vs HbAA
SUPPLEMENTARY TABLE S5 (Red Blood Cells HbSS compared with HbAA)
			Measured metabolites (μmol/L)
			Carnitine and Acylcarnitines									Aminoacids													Biogenic amines								Lysophosphatidylcholines										Phosphatidylcholines
Sample Identification	Genotype	Sex	C0	C2	C3	C3-DC (C4-OH)	C4	C16	C16:1	C18:1	C18:2	Ala	Arg	Asp	Cit	Gln	Glu	His	Ile	Leu	Met	Ser	Thr	Tyr	Ac-Orn	ADMA	alpha-AAA	Putrescine	Serotonin	Spermine	t4-OH-Pro	Taurine	lysoPC a C16:0	lysoPC a C16:1	lysoPC a C17:0	lysoPC a C18:1	lysoPC a C18:2	lysoPC a C20:4	lysoPC a C24:0	lysoPC a C26:0	lysoPC a C26:1	lysoPC a C28:1	PC aa C24:0	PC aa C28:1	PC aa C30:0	PC aa C30:2	PC aa C32:0	PC aa C32:1	PC aa C32:2
GR 39939	AA	F	0.00533781	0.00712879	0.000393312	0.000131689	0.000284449	0.000770822	8.95488e-05	0.000293228	0.000100084	0.0532025	0.0168211	0.0472326	0.00595236	0.0516222	0.123437	0.0116238	0.0132392	0.0414383	0.00533781	0.0393312	0.0352928	0.00707611	0.000558363	0	0.00589968	0.000505687	0.000375754	0.00151355	0.00165402	0.0697076	0.0319566	0.000189633	0.000595236	0.00182609	0.00254599	0.000791892	0.000294984	0.000370486	0.000321322	0.000259867	0.000147492	0.000261623	0.0014837	2.98496e-05	0.0993816	0.00294984	0.000265135
GR 39942	AA	F	0.0088157	0.0140052	0.000744775	0.000227992	0.000710033	0.00125287	0.000130281	0.000440785	0.000136795	0.0901112	0.022365	0.0475527	0.00944539	0.0790373	0.0987966	0.0163503	0.0194553	0.0438614	0.0103356	0.0408215	0.0412557	0.0200199	0.000518954	0.000143309	0.00419071	0.000627521	0.000406043	0.00106396	0.00195422	0.0981452	0.0323532	0.000219307	0.000562381	0.00230164	0.00273591	0.000849	0.000219307	0.000375644	0.000249706	0.000280105	0.000125939	0.000280105	0.0012507	8.68542e-05	0.0653578	0.00277933	0.000267077
GR 39944	AA	M	0.0214677	0.00786218	0.00136891	0.000225829	0.00113611	0.00101902	0.000107338	0.000344319	0.00013243	0.107617	0.0199343	0.299711	0.00313651	0.00524146	0.147764	0.00943741	0.0186797	0.0408443	0.00697002	0.0243951	0.0479537	0.00826644	0.000342925	0.000462809	0.00120303	0.00119745	0.000312257	0.000395897	0.00165886	0.131455	0.00773672	0.000150552	0.000121278	0.00115842	0.000920043	0.000395897	9.75803e-05	0.000133824	0.000154734	9.89743e-05	6.97002e-05	0.000108732	0.000726276	3.90321e-05	0.0157522	0.00218859	0.000164492
GR 39973	AA	M	0.00763571	0.0123945	0.000542823	0.000208082	0.000255127	0.00086128	0.000104946	0.000300362	0.000121231	0.0694814	0.0206273	0.0649579	0.00562727	0.0901087	0.163933	0.0122678	0.0124307	0.0318456	0.00591677	0.0410736	0.0378167	0.00772619	0.000541014	0.000209892	0.00617009	0.000633294	0.000863089	0.00189988	0.00436068	0.124487	0.0376358	0.000260555	0.000635103	0.00231605	0.003076	0.00073643	0.000242461	0.000334741	0.000242461	0.000233414	0.000112183	0.000209892	0.00111279	4.52353e-05	0.0510254	0.00255127	0.00024427
GR 39974	AA	M	0.00886022	0.0151159	0.000641843	0.000209296	0.000288364	0.00114415	0.000132554	0.000376734	0.000144182	0.0869743	0.0246505	0.0509288	0.00648819	0.0441848	0.131624	0.0156972	0.0198599	0.0502312	0.00865092	0.040464	0.0527892	0.0105346	0.000655796	0.000288364	0.00558124	0.000637192	0.00129996	0.0026976	0.00637192	0.144182	0.0430221	0.000267434	0.00074184	0.00274411	0.00386036	0.000813931	0.000197669	0.000323247	0.000241854	0.000211622	0.000116276	0.000216273	0.000916253	5.81379e-05	0.0502312	0.00204645	0.000265109
GR 42045	AA	M	0.0097753	0.0151896	0.000729914	0.000206963	0.000310444	0.00133417	0.000105329	0.000469362	0.000149678	0.0619041	0.0249464	0.0570996	0.00824156	0.110688	0.0929485	0.016594	0.0162983	0.0491537	0.00766871	0.034001	0.044534	0.00911006	0.000728066	0.000282726	0.00713283	0.000519255	5.35886e-05	0.00208811	0.00382512	0.0911006	0.0376968	0.00018294	0.000733609	0.00255008	0.00327075	0.000768719	0.000293813	0.000315988	0.000223594	0.000223594	0.000109025	0.000216202	0.00124178	4.98928e-05	0.0702195	0.00266095	0.00028827
GR 42046	AA	M	0.0113137	0.0158347	0.00060718	0.000297038	0.000484871	0.00118597	0.000141967	0.000452109	0.000187833	0.0764436	0.0253356	0.081467	0.00762252	0.0519816	0.198098	0.0175602	0.0138035	0.0318879	0.00672704	0.0390954	0.0432452	0.00893298	0.000672704	0.000264276	0.00563498	0.000670519	0.000242435	0.00242435	0.00277381	0.103745	0.0238067	0.000176912	0.000517632	0.001649	0.00201374	0.000550394	0.000277381	0.000469582	0.000327615	0.00026646	0.000131046	0.000283933	0.00133885	5.67867e-05	0.0528553	0.00273013	0.000307958
GR 42047	AA	M	0.0107676	0.0128725	0.000591437	0.000160036	0.000527075	0.00124376	0.000120027	0.000441838	0.000160036	0.08715	0.0240054	0.0591437	0.00941081	0.080018	0.10785	0.0146468	0.0165428	0.054273	0.00824533	0.0396611	0.0333988	0.0189608	0.000464452	0.000198305	0.0043662	0.000420964	0.000478368	0.00162645	0.00236575	0.10785	0.0280063	0.000222659	0.000619269	0.00213961	0.00215701	0.000694069	0.000257449	0.000469671	0.000360081	0.000281802	0.000130464	0.00028876	0.00149599	9.91527e-05	0.0603614	0.0032529	0.000360081
GR 42053	AA	F	0.0106291	0.0172428	0.000808992	0.000301158	0.000563933	0.00172132	0.000188962	0.000496024	0.000171247	0.0744037	0.0342493	0.0413354	0.0103929	0.0764704	0.129616	0.0143493	0.00826707	0.0165932	0.00466499	0.0339541	0.0374971	0.00487167	0.00100976	0.000501929	0.00873948	0.000882805	0.000248012	0.00142902	0.0023325	0.102453	0.0369066	0.000253917	0.000729274	0.00221144	0.0026248	0.000882805	0.000383828	0.000599363	0.000578695	0.000407449	0.000191914	0.000407449	0.00191914	7.08606e-05	0.0729274	0.00363161	0.000442879
GR 42055	AA	F	0.00854109	0.0147395	0.000590555	0.000278195	0.000522226	0.00141538	0.000141538	0.000446577	0.00016106	0.0732093	0.0273315	0.0400211	0.0078822	0.0927318	0.0861429	0.0162281	0.00973684	0.0754056	0.0054907	0.0385569	0.0366047	0.00517346	0.00104201	0.000231829	0.00793101	0.000939519	0.000195225	0.00132509	0.00217188	0.078822	0.039045	0.000268434	0.000654003	0.00226461	0.00278195	0.000834586	0.000319681	0.000478301	0.000417293	0.000388009	0.00016106	0.000380688	0.0017619	7.56496e-05	0.079066	0.00370927	0.000348964
GR 39934	SS	M	0.0149098	0.00379228	0.00117982	0.00017438	0.00123168	0.000447943	6.80665e-05	0.000202903	6.09358e-05	0.355243	0.00374042	0.119279	0.00436274	0.0745491	0.0849211	0.0116037	0.0116037	0.0266432	0.00959414	0.0234019	0.0412937	0.0243095	0.000243743	0.000353946	0.00172435	0.000674183	7.00113e-05	0.000287824	0.0045248	0.0914036	0.00311161	0.00011863	5.83428e-05	0.000810316	0.000719561	0.000357836	5.96393e-05	9.39967e-05	7.64938e-05	4.99155e-05	3.56539e-05	5.18602e-05	0.000855694	1.0372e-05	0.0203551	0.00269025	0.000166601
GR 39938	SS	F	0.0192879	0.00994177	0.00130051	0.000344629	0.00104523	0.00108494	0.000133313	0.000418377	0.00012764	0.0669403	0.00998431	0.212734	0.0052758	0.0409867	0.132037	0.00619765	0.0153168	0.0378666	0.00673658	0.0313428	0.044816	0.00794207	0.000346047	0.000416959	0.00134306	0.00156005	0.000355975	0.000405613	0.00184369	0.135299	0.0066373	0.000123386	0.000131895	0.0010736	0.000855191	0.000500634	0.000143241	0.000222662	0.000204225	0.000161678	9.78576e-05	0.000130477	0.00174442	5.10562e-05	0.0438232	0.00538926	0.00032761
GR 39946	SS	F	0.0217223	0.013605	0.00173778	0.000596791	0.000649382	0.00131477	0.00014291	0.000514475	0.000130334	0.0983219	0.00719122	0.218366	0.00256094	0.0428729	0.141766	0.00926055	0.0161202	0.0513332	0.00842596	0.0376138	0.0553346	0.0107697	0.000273243	0.000594504	0.00130334	0.00160059	0.000229799	0.000597934	0.00174922	0.195501	0.00844882	0.000261811	0.000115471	0.00217223	0.00185211	0.00102095	0.000108611	0.00013605	0.000131477	9.94652e-05	4.91609e-05	0.000105182	0.000532767	1.94357e-05	0.00870034	0.00172635	0.000170348
GR 39947	SS	F	0.020833	0.0108629	0.00152241	0.000382321	0.000393767	0.00128203	0.000124769	0.000499077	0.000123625	0.0853926	0.0162544	0.163688	0.00311351	0.0762352	0.111148	0.00756629	0.00958091	0.0271287	0.00564324	0.0369729	0.0521971	0.00602098	0.00029876	0.000559745	0.00116757	0.00147663	0.00024496	0.000314785	0.00239237	0.177424	0.0110232	0.000236947	0.000171701	0.00212909	0.00148807	0.000829888	0.00021062	0.000280445	0.000285024	0.00021062	0.000113323	0.000240381	0.00222067	6.41017e-05	0.0295326	0.00718855	0.000674212
GR 39976	SS	M	0.0267005	0.0136696	0.00187798	0.000527623	0.000647711	0.00130309	0.000139252	0.00049824	0.000145639	0.0896831	0.0223569	0.258063	0.00348768	0.0199296	0.129031	0.00838064	0.0200573	0.0452248	0.00822734	0.0325772	0.0542953	0.00844452	0.000526345	0.000647711	0.0015586	0.00135419	0.000256785	0.000413922	0.00535288	0.159692	0.0085084	0.000177578	0.000139252	0.00137974	0.00129031	0.000480354	0.000109868	0.00017119	0.000146917	0.000131586	6.00443e-05	0.000132864	0.000847007	2.81058e-05	0.0135419	0.00245287	0.00025934
GR 39977	SS	M	0.0200057	0.00459611	0.00119737	0.000167334	0.000353261	0.000403089	7.58581e-05	0.000237986	6.54462e-05	0.324256	0.00489359	0.131636	0.00609096	0.0966819	0.0646281	0.0123455	0.0121968	0.0397139	0.00996567	0.0246167	0.0401602	0.0303432	0.000327231	0.000449943	0.00230549	0.000729576	5.20595e-05	0.000367391	0.00680492	0.129405	0.00518364	0.000183696	7.95766e-05	0.0013238	0.00116018	0.000577116	4.61098e-05	6.0984e-05	8.99885e-05	4.53661e-05	2.82609e-05	4.38787e-05	0.000374084	1.33867e-05	0.00487872	0.000929633	9.44508e-05
GR 39979	SS	F	0.023845	0.0122454	0.00108048	0.000517884	0.000402385	0.00116617	0.000137854	0.00041853	0.000124193	0.10842	0.0209886	0.217337	0.00424739	0.012916	0.156483	0.00973671	0.0145306	0.0352707	0.00767511	0.0334078	0.0532787	0.00917784	0.000339046	0.000454545	0.00120964	0.00107427	0.000299305	0.000393691	0.0023845	0.136612	0.00772479	0.00019995	0.000137854	0.00158967	0.0014158	0.000658222	0.000106806	0.000149031	0.000157725	8.81769e-05	5.96125e-05	8.69349e-05	0.00115499	1.98708e-05	0.0274466	0.00399901	0.000299305
GR 42056	SS	M	0.0212802	0.0131295	0.00159267	0.000393484	0.00125272	0.00125406	0.000124469	0.000445681	0.000125808	0.100378	0.00954265	0.294444	0.0056212	0.0392145	0.139192	0.00807043	0.0169974	0.0133704	0.00686589	0.0382777	0.052063	0.00930174	0.000641084	0.000697296	0.00165959	0.00124469	0.000113762	0.000406867	0.00327903	0.133704	0.00765553	0.000121793	0.000115101	0.00121659	0.00113227	0.000540705	0.000152575	0.00027303	0.000310504	0.000179343	8.69947e-05	0.000165959	0.000808381	3.8813e-05	0.0161944	0.00223509	0.000216818
GR 42058	SS	F	0.0227721	0.0139649	0.00141157	0.000512749	0.00133767	0.00159857	0.000170414	0.000624347	0.000168905	0.107979	0.0133315	0.218672	0.00395118	0.0360432	0.171922	0.0101042	0.0138291	0.0288044	0.00844527	0.0449409	0.0481079	0.00876197	0.000524813	0.000646968	0.00188511	0.00206608	0.000226213	0.000444885	0.00263915	0.146737	0.00886753	0.00025939	0.000113106	0.00170414	0.00149904	0.000729913	9.95335e-05	0.000194543	0.000182478	0.000116122	7.69123e-05	0.000134219	0.000888262	2.71455e-05	0.0156841	0.00256374	0.000235261
[truncated: 66 more columns]
